# Supplementary material for: DNA Demethylation of Myogenic Genes May Contribute to Embryonic Leg Muscle Development Differences between Wuzong and Shitou Geese
Source: Int J Mol Sci. 2023 Apr 13;24(8):7188. doi: 10.3390/ijms24087188 (PMC10138404; doi:10.3390/ijms24087188)
Supplement: Supplementary file 1 [file ijms-24-07188-s001.zip]

Archive with 9 entries (9 files):
- Supplementary Data.zip
- Supplementary Material.pdf
- Table S1.XLSX
- Table S2.XLSX
- Table S3.XLS
- Table S4.xls
- Table S5.XLSX
- Table S6.pdf
- Table S7.pdf
