# Supplementary material for: DNA Demethylation of Myogenic Genes May Contribute to Embryonic Leg Muscle Development Differences between Wuzong and Shitou Geese
Source: Int J Mol Sci. 2023 Apr 13;24(8):7188. doi: 10.3390/ijms24087188 (PMC10138404; doi:10.3390/ijms24087188)
Supplement: Supplementary file 1 [file ijms-24-07188-s001.zip › Table S1.XLSX]

## Sheet: filter_stat
Sample	Clean Reads Num	HQ Clean Reads Num(%)	Read Length	Adapter(%)	Low Quality(%)	Poly A(%)	N(%)
STE-1D-1	329196442	326179588 (99.08%)	150/150	609758 (0.19%)	2406972 (0.73%)	0 (0%)	124 (0.0%)
STE-1D-2	334410030	331539476 (99.14%)	150/150	514320 (0.15%)	2356126 (0.7%)	0 (0%)	108 (0.0%)
STE-1D-3	322057422	319335284 (99.15%)	150/150	500546 (0.16%)	2221480 (0.69%)	0 (0%)	112 (0.0%)
STE-E15-1	330954016	327706112 (99.02%)	150/150	644994 (0.19%)	2602910 (0.79%)	0 (0%)	0 (0.0%)
STE-E15-2	337788140	334205594 (98.94%)	150/150	747080 (0.22%)	2835362 (0.84%)	0 (0%)	104 (0.0%)
STE-E15-3	339762672	336608152 (99.07%)	150/150	584896 (0.17%)	2569516 (0.76%)	0 (0%)	108 (0.0%)
STE-E23-1	315940512	312938452 (99.05%)	150/150	598538 (0.19%)	2403384 (0.76%)	0 (0%)	138 (0.0%)
STE-E23-2	334837380	331481480 (99.0%)	150/150	639706 (0.19%)	2716096 (0.81%)	0 (0%)	98 (0.0%)
STE-E23-3	295986716	293414994 (99.13%)	150/150	485286 (0.16%)	2086324 (0.7%)	0 (0%)	112 (0.0%)
WZE-1D-1	318146328	315483724 (99.16%)	150/150	476194 (0.15%)	2186410 (0.69%)	0 (0%)	0 (0.0%)
WZE-1D-2	322175096	319428560 (99.15%)	150/150	492562 (0.15%)	2253974 (0.7%)	0 (0%)	0 (0.0%)
WZE-1D-3	331175918	328216386 (99.11%)	150/150	544792 (0.16%)	2414740 (0.73%)	0 (0%)	0 (0.0%)
WZE-E15-1	279463784	276770720 (99.04%)	150/150	633152 (0.23%)	2059900 (0.74%)	0 (0%)	12 (0.0%)
WZE-E15-2	294102956	291171624 (99.0%)	150/150	526100 (0.18%)	2404896 (0.82%)	0 (0%)	336 (0.0%)
WZE-E15-3	273342694	270674836 (99.02%)	150/150	496112 (0.18%)	2171730 (0.79%)	0 (0%)	16 (0.0%)
WZE-E23-1	312974644	310170922 (99.1%)	150/150	479570 (0.15%)	2324152 (0.74%)	0 (0%)	0 (0.0%)
WZE-E23-2	304972946	301707268 (98.93%)	150/150	614944 (0.2%)	2650688 (0.87%)	0 (0%)	46 (0.0%)
WZE-E23-3	360228970	356756674 (99.04%)	150/150	609266 (0.17%)	2863030 (0.79%)	0 (0%)	0 (0.0%)

## Sheet: align_stat
Samples	Total Reads	Mapped Reads	Mapped Ratio(%)	genome size	Sequence Depth
WZE-E15-1	276768922	224875531	81.25	1108091087	30.44
WZE-E15-2	291169590	240087904	82.46	1108091087	32.5
WZE-E15-3	270672592	222588894	82.24	1108091087	30.13
WZE-E23-1	310169198	254190543	81.95	1108091087	34.41
WZE-E23-2	301705276	240822293	79.82	1108091087	32.6
WZE-E23-3	356753342	291024346	81.58	1108091087	39.4
WZE-1D-1	315480792	259765718	82.34	1108091087	35.16
WZE-1D-2	319426138	260538575	81.56	1108091087	35.27
WZE-1D-3	328213892	268821116	81.9	1108091087	36.39
STE-E15-1	327702422	268689176	81.99	1108091087	36.37
STE-E15-2	334201986	273495105	81.84	1108091087	37.02
STE-E15-3	336604988	274088957	81.43	1108091087	37.1
STE-E23-1	312936188	258548364	82.62	1108091087	35
STE-E23-2	331478416	270099119	81.48	1108091087	36.56
STE-E23-3	293412558	240376100	81.92	1108091087	32.54
STE-1D-1	326176778	268413056	82.29	1108091087	36.33
STE-1D-2	331536658	271079255	81.76	1108091087	36.7
STE-1D-3	319332766	262921054	82.33	1108091087	35.59
