# Supplementary material for: DNA Demethylation of Myogenic Genes May Contribute to Embryonic Leg Muscle Development Differences between Wuzong and Shitou Geese
Source: Int J Mol Sci. 2023 Apr 13;24(8):7188. doi: 10.3390/ijms24087188 (PMC10138404; doi:10.3390/ijms24087188)
Supplement: Supplementary file 1 [file ijms-24-07188-s001.zip › Table S2.XLSX]

## Sheet: genome.methyl
sample	C(%)	CG(%)	CHG(%)	CHH(%)
WZE-E15-1	3.96	64.75	0.78	0.79
WZE-E15-2	4.15	66.16	0.75	0.75
WZE-E15-3	4.19	66.21	0.73	0.73
WZE-E23-1	3.99	64.95	0.74	0.75
WZE-E23-2	3.95	63.08	0.74	0.75
WZE-E23-3	4.19	64.45	0.75	0.75
WZE-1D-1	4.09	63.16	0.74	0.74
WZE-1D-2	4.11	63.01	0.72	0.72
WZE-1D-3	4.03	62.9	0.73	0.73
STE-E15-1	4.31	66.7	0.72	0.71
STE-E15-2	4.28	67.04	0.71	0.71
STE-E15-3	4.34	66.31	0.72	0.71
STE-E23-1	4.08	63.75	0.7	0.69
STE-E23-2	4.28	64.46	0.83	0.83
STE-E23-3	4.32	67.02	0.81	0.81
STE-1D-1	4.28	64.77	0.82	0.82
STE-1D-2	4.24	64.75	0.84	0.85
STE-1D-3	4.29	65.77	0.88	0.88

## Sheet: gene.methyl
sample	region	C(%)	CG(%)	CHG(%)	CHH(%)
WZE-E15-1	Genebody	4.41	66.54	0.77	0.8
WZE-E15-1	Upstream_2k	4.64	54.91	0.81	0.83
WZE-E15-1	Downstream_2k	4.63	62.94	0.81	0.82
WZE-E15-1	Five_UTR	5.77	51.81	0.79	0.83
WZE-E15-1	Three_UTR	4.86	69.78	0.77	0.79
WZE-E15-1	Exon	6.33	68.73	0.78	0.78
WZE-E15-1	CDS	8.19	74.08	0.78	0.75
WZE-E15-1	Intron	4.19	66.14	0.77	0.8
WZE-E15-2	Genebody	4.62	68.01	0.74	0.75
WZE-E15-2	Upstream_2k	4.86	54.65	0.79	0.79
WZE-E15-2	Downstream_2k	4.91	63.57	0.78	0.78
WZE-E15-2	Five_UTR	5.95	50.69	0.75	0.78
WZE-E15-2	Three_UTR	5.12	71.14	0.73	0.74
WZE-E15-2	Exon	6.71	69.58	0.75	0.74
WZE-E15-2	CDS	8.75	75.27	0.75	0.72
WZE-E15-2	Intron	4.37	67.7	0.74	0.75
WZE-E15-3	Genebody	4.67	68.08	0.73	0.73
WZE-E15-3	Upstream_2k	4.96	54.8	0.78	0.77
WZE-E15-3	Downstream_2k	4.99	63.7	0.76	0.75
WZE-E15-3	Five_UTR	6.06	50.76	0.75	0.76
WZE-E15-3	Three_UTR	5.18	71.3	0.72	0.72
WZE-E15-3	Exon	6.84	69.73	0.74	0.72
WZE-E15-3	CDS	8.92	75.47	0.74	0.7
WZE-E15-3	Intron	4.41	67.75	0.73	0.73
WZE-E23-1	Genebody	4.44	66.86	0.74	0.75
WZE-E23-1	Upstream_2k	4.71	54.99	0.78	0.79
WZE-E23-1	Downstream_2k	4.71	63.29	0.77	0.78
WZE-E23-1	Five_UTR	5.83	51.49	0.75	0.79
WZE-E23-1	Three_UTR	4.92	70.36	0.73	0.75
WZE-E23-1	Exon	6.42	69	0.75	0.74
WZE-E23-1	CDS	8.33	74.38	0.75	0.72
WZE-E23-1	Intron	4.21	66.47	0.74	0.75
WZE-E23-2	Genebody	4.41	65.09	0.73	0.75
WZE-E23-2	Upstream_2k	4.68	53.26	0.77	0.79
WZE-E23-2	Downstream_2k	4.68	61.29	0.76	0.78
WZE-E23-2	Five_UTR	5.76	49.79	0.74	0.79
WZE-E23-2	Three_UTR	4.9	68.43	0.72	0.75
WZE-E23-2	Exon	6.42	67.27	0.73	0.74
WZE-E23-2	CDS	8.35	72.74	0.73	0.7
WZE-E23-2	Intron	4.17	64.68	0.73	0.75
WZE-E23-3	Genebody	4.66	66.38	0.74	0.75
WZE-E23-3	Upstream_2k	4.95	52.69	0.79	0.79
WZE-E23-3	Downstream_2k	5.01	61.89	0.78	0.77
WZE-E23-3	Five_UTR	5.97	48.66	0.75	0.78
WZE-E23-3	Three_UTR	5.2	69.62	0.73	0.74
WZE-E23-3	Exon	6.86	68	0.74	0.74
WZE-E23-3	CDS	8.98	73.73	0.74	0.71
WZE-E23-3	Intron	4.39	66.05	0.74	0.75
WZE-1D-1	Genebody	4.57	65.39	0.73	0.74
WZE-1D-1	Upstream_2k	4.87	52.04	0.79	0.79
WZE-1D-1	Downstream_2k	4.94	61.32	0.77	0.77
WZE-1D-1	Five_UTR	5.89	48.2	0.75	0.78
WZE-1D-1	Three_UTR	5.14	69.27	0.73	0.74
WZE-1D-1	Exon	6.76	67.43	0.74	0.74
WZE-1D-1	CDS	8.84	73.25	0.74	0.7
WZE-1D-1	Intron	4.31	64.98	0.73	0.74
WZE-1D-2	Genebody	4.59	65.25	0.72	0.73
WZE-1D-2	Upstream_2k	4.89	51.53	0.77	0.77
WZE-1D-2	Downstream_2k	4.97	60.92	0.76	0.75
WZE-1D-2	Five_UTR	5.89	47.52	0.74	0.76
WZE-1D-2	Three_UTR	5.18	69.16	0.71	0.72
WZE-1D-2	Exon	6.83	67.24	0.72	0.72
WZE-1D-2	CDS	8.94	73.09	0.72	0.69
WZE-1D-2	Intron	4.32	64.84	0.72	0.73
WZE-1D-3	Genebody	4.5	65.16	0.72	0.73
WZE-1D-3	Upstream_2k	4.8	52.57	0.78	0.78
WZE-1D-3	Downstream_2k	4.85	61.36	0.76	0.76
WZE-1D-3	Five_UTR	5.83	48.78	0.75	0.78
WZE-1D-3	Three_UTR	5.05	69.06	0.71	0.73
WZE-1D-3	Exon	6.65	67.52	0.73	0.73
WZE-1D-3	CDS	8.71	73.31	0.74	0.7
WZE-1D-3	Intron	4.25	64.7	0.72	0.73
STE-E15-1	Genebody	4.79	68.55	0.72	0.72
STE-E15-1	Upstream_2k	5.08	53.98	0.77	0.76
STE-E15-1	Downstream_2k	5.15	63.61	0.75	0.75
STE-E15-1	Five_UTR	6.14	49.82	0.75	0.77
STE-E15-1	Three_UTR	5.32	71.44	0.71	0.71
STE-E15-1	Exon	7.05	69.71	0.73	0.71
STE-E15-1	CDS	9.22	75.54	0.73	0.69
STE-E15-1	Intron	4.51	68.32	0.71	0.72
STE-E15-2	Genebody	4.76	68.73	0.71	0.71
STE-E15-2	Upstream_2k	5.05	54.48	0.77	0.76
STE-E15-2	Downstream_2k	5.11	63.81	0.75	0.74
STE-E15-2	Five_UTR	6.12	50.4	0.74	0.76
STE-E15-2	Three_UTR	5.28	71.49	0.7	0.7
STE-E15-2	Exon	7	69.9	0.73	0.71
STE-E15-2	CDS	9.15	75.66	0.73	0.69
STE-E15-2	Intron	4.49	68.49	0.71	0.71
STE-E15-3	Genebody	4.82	68.18	0.71	0.71
STE-E15-3	Upstream_2k	5.13	53.25	0.76	0.76
STE-E15-3	Downstream_2k	5.22	63.21	0.76	0.75
STE-E15-3	Five_UTR	6.16	49.05	0.76	0.76
STE-E15-3	Three_UTR	5.37	71.14	0.71	0.71
STE-E15-3	Exon	7.13	69.15	0.73	0.71
STE-E15-3	CDS	9.32	74.89	0.73	0.69
STE-E15-3	Intron	4.53	67.97	0.71	0.71
STE-E23-1	Genebody	4.56	65.82	0.7	0.7
STE-E23-1	Upstream_2k	4.82	51.82	0.75	0.74
STE-E23-1	Downstream_2k	4.89	61.19	0.73	0.73
STE-E23-1	Five_UTR	5.82	47.85	0.73	0.74
STE-E23-1	Three_UTR	5.09	69.09	0.69	0.69
STE-E23-1	Exon	6.7	67.22	0.71	0.69
STE-E23-1	CDS	8.77	72.91	0.71	0.67
STE-E23-1	Intron	4.3	65.54	0.7	0.7
STE-E23-2	Genebody	4.75	66.43	0.83	0.83
STE-E23-2	Upstream_2k	5.04	52.92	0.88	0.88
STE-E23-2	Downstream_2k	5.1	61.98	0.86	0.86
STE-E23-2	Five_UTR	6.08	49	0.84	0.87
STE-E23-2	Three_UTR	5.29	69.45	0.82	0.83
STE-E23-2	Exon	6.95	68	0.84	0.82
STE-E23-2	CDS	9.05	73.69	0.84	0.8
STE-E23-2	Intron	4.49	66.12	0.82	0.83
STE-E23-3	Genebody	4.79	68.79	0.81	0.81
STE-E23-3	Upstream_2k	5.08	55.41	0.86	0.85
STE-E23-3	Downstream_2k	5.12	64.3	0.84	0.84
STE-E23-3	Five_UTR	6.16	51.33	0.84	0.85
STE-E23-3	Three_UTR	5.31	71.84	0.8	0.81
STE-E23-3	Exon	6.97	70.33	0.82	0.81
STE-E23-3	CDS	9.06	76.03	0.83	0.78
STE-E23-3	Intron	4.53	68.48	0.81	0.81
STE-1D-1	Genebody	4.76	66.8	0.82	0.83
STE-1D-1	Upstream_2k	5.07	53.39	0.87	0.88
STE-1D-1	Downstream_2k	5.13	62.56	0.86	0.86
STE-1D-1	Five_UTR	6.09	49.15	0.85	0.87
STE-1D-1	Three_UTR	5.31	70.23	0.82	0.82
STE-1D-1	Exon	7	68.67	0.84	0.82
STE-1D-1	CDS	9.13	74.48	0.84	0.8
STE-1D-1	Intron	4.49	66.43	0.82	0.83
STE-1D-2	Genebody	4.71	66.74	0.83	0.85
STE-1D-2	Upstream_2k	4.99	53.82	0.88	0.89
STE-1D-2	Downstream_2k	5.04	62.58	0.86	0.87
STE-1D-2	Five_UTR	6.01	49.9	0.86	0.88
STE-1D-2	Three_UTR	5.24	70.21	0.83	0.84
STE-1D-2	Exon	6.86	68.64	0.84	0.84
STE-1D-2	CDS	8.92	74.25	0.84	0.81
STE-1D-2	Intron	4.45	66.37	0.83	0.85
STE-1D-3	Genebody	4.76	67.73	0.87	0.88
STE-1D-3	Upstream_2k	5.06	55.15	0.93	0.93
STE-1D-3	Downstream_2k	5.09	63.84	0.91	0.91
STE-1D-3	Five_UTR	6.13	51.12	0.9	0.93
STE-1D-3	Three_UTR	5.3	71.39	0.87	0.88
STE-1D-3	Exon	6.91	69.76	0.89	0.88
STE-1D-3	CDS	8.96	75.34	0.89	0.84
STE-1D-3	Intron	4.5	67.34	0.87	0.88

## Sheet: TE.methyl
sample	region	C(%)	CG(%)	CHG(%)	CHH(%)
WZE-E15-1	LTR	3.8	61.51	0.86	0.8
WZE-E15-1	LINE	4.38	69.23	0.86	0.79
WZE-E15-1	SINE	3.46	60.16	0.7	0.71
WZE-E15-1	DNA	3.36	61.94	0.69	0.76
WZE-E15-2	LTR	3.95	63.46	0.83	0.77
WZE-E15-2	LINE	4.47	70.64	0.86	0.77
WZE-E15-2	SINE	3.53	61.38	0.66	0.66
WZE-E15-2	DNA	3.47	63.51	0.71	0.7
WZE-E15-3	LTR	3.92	63.1	0.79	0.74
WZE-E15-3	LINE	4.43	70.17	0.83	0.74
WZE-E15-3	SINE	3.56	61.72	0.65	0.65
WZE-E15-3	DNA	3.45	63.23	0.66	0.69
WZE-E23-1	LTR	3.79	60.63	0.84	0.76
WZE-E23-1	LINE	4.32	68	0.86	0.77
WZE-E23-1	SINE	3.43	60.03	0.65	0.69
WZE-E23-1	DNA	3.26	60.23	0.73	0.69
WZE-E23-2	LTR	3.67	58.87	0.8	0.74
WZE-E23-2	LINE	4.23	66.62	0.83	0.75
WZE-E23-2	SINE	3.36	57.78	0.64	0.69
WZE-E23-2	DNA	3.22	58.34	0.71	0.71
WZE-E23-3	LTR	3.86	60.99	0.82	0.75
WZE-E23-3	LINE	4.38	68.54	0.85	0.76
WZE-E23-3	SINE	3.54	59.96	0.65	0.67
WZE-E23-3	DNA	3.37	60.31	0.7	0.72
WZE-1D-1	LTR	3.67	58.37	0.79	0.72
WZE-1D-1	LINE	4.23	66.36	0.82	0.73
WZE-1D-1	SINE	3.45	58.33	0.66	0.66
WZE-1D-1	DNA	3.3	58.9	0.72	0.71
WZE-1D-2	LTR	3.68	58.41	0.79	0.69
WZE-1D-2	LINE	4.21	66.06	0.8	0.72
WZE-1D-2	SINE	3.46	58.04	0.66	0.65
WZE-1D-2	DNA	3.3	59.56	0.63	0.71
WZE-1D-3	LTR	3.62	57.09	0.81	0.73
WZE-1D-3	LINE	4.14	64.71	0.83	0.73
WZE-1D-3	SINE	3.38	57.79	0.62	0.67
WZE-1D-3	DNA	3.24	57.65	0.68	0.71
STE-E15-1	LTR	4.01	64.71	0.8	0.73
STE-E15-1	LINE	4.54	71.99	0.82	0.73
STE-E15-1	SINE	3.65	62.24	0.67	0.64
STE-E15-1	DNA	3.52	64.53	0.65	0.68
STE-E15-2	LTR	4.05	65.6	0.8	0.73
STE-E15-2	LINE	4.57	72.92	0.81	0.73
STE-E15-2	SINE	3.63	62.36	0.62	0.63
STE-E15-2	DNA	3.53	65.1	0.65	0.67
STE-E15-3	LTR	4.01	63.87	0.81	0.72
STE-E15-3	LINE	4.54	71.57	0.83	0.74
STE-E15-3	SINE	3.63	62.03	0.64	0.63
STE-E15-3	DNA	3.54	64.34	0.68	0.66
STE-E23-1	LTR	3.72	59.73	0.79	0.71
STE-E23-1	LINE	4.29	67.64	0.8	0.71
STE-E23-1	SINE	3.47	59.43	0.63	0.62
STE-E23-1	DNA	3.28	60.08	0.63	0.65
STE-E23-2	LTR	3.91	60.97	0.92	0.82
STE-E23-2	LINE	4.47	68.65	0.92	0.83
STE-E23-2	SINE	3.6	59.29	0.73	0.75
STE-E23-2	DNA	3.48	60.53	0.79	0.82
STE-E23-3	LTR	4.09	64.15	0.91	0.82
STE-E23-3	LINE	4.61	71.95	0.93	0.83
STE-E23-3	SINE	3.67	62.08	0.77	0.72
STE-E23-3	DNA	3.55	63.99	0.76	0.75
STE-1D-1	LTR	3.89	60.83	0.9	0.81
STE-1D-1	LINE	4.43	68.26	0.91	0.82
STE-1D-1	SINE	3.59	59.64	0.74	0.73
STE-1D-1	DNA	3.44	60.78	0.76	0.78
STE-1D-2	LTR	3.89	60.34	0.94	0.84
STE-1D-2	LINE	4.43	68.22	0.94	0.84
STE-1D-2	SINE	3.57	59.34	0.74	0.77
STE-1D-2	DNA	3.47	60.82	0.83	0.84
STE-1D-3	LTR	3.98	60.9	0.98	0.9
STE-1D-3	LINE	4.5	68.72	0.99	0.89
STE-1D-3	SINE	3.66	60.44	0.8	0.81
STE-1D-3	DNA	3.55	61.79	0.82	0.87
