# Supplementary material for: DNA Demethylation of Myogenic Genes May Contribute to Embryonic Leg Muscle Development Differences between Wuzong and Shitou Geese
Source: Int J Mol Sci. 2023 Apr 13;24(8):7188. doi: 10.3390/ijms24087188 (PMC10138404; doi:10.3390/ijms24087188)
Supplement: Supplementary file 1 [file ijms-24-07188-s001.zip › Table S3.XLS]

## Sheet: WZE-E15-vs-STE-E15.CG-All.C
GO ID	Description	WZE-E15-vs-STE-E15.CG-All (30)	All (12937)	pvalue	p.adjust	Genes
GO:0005911	cell-cell junction	5	408	0.00226188	0.220135	ncbi_106031895(NRAP);ncbi_106032977(PATJ);ncbi_106035254(GRHL2);ncbi_106036796(Obscn);ncbi_106037174(PRKCH)
GO:0070062	extracellular exosome	3	149	0.00484028	0.220135	ncbi_106039313(Wnt6);ncbi_106042084(Bhmt);ncbi_106043710(AGO2)
GO:1903561	extracellular vesicle	3	154	0.00530618	0.220135	ncbi_106039313(Wnt6);ncbi_106042084(Bhmt);ncbi_106043710(AGO2)
GO:0065010	extracellular membrane-bounded organelle	3	155	0.0054025	0.220135	ncbi_106039313(Wnt6);ncbi_106042084(Bhmt);ncbi_106043710(AGO2)
GO:0043230	extracellular organelle	3	159	0.00579832	0.220135	ncbi_106039313(Wnt6);ncbi_106042084(Bhmt);ncbi_106043710(AGO2)
GO:0014704	intercalated disc	2	52	0.00641454	0.220135	ncbi_106031895(NRAP);ncbi_106036796(Obscn)
GO:0005863	striated muscle myosin thick filament	1	3	0.00694121	0.220135	ncbi_106036796(Obscn)
GO:0044291	cell-cell contact zone	2	66	0.0101702	0.279232	ncbi_106031895(NRAP);ncbi_106036796(Obscn)
GO:0016459	myosin complex	2	77	0.0136565	0.279232	ncbi_106036796(Obscn);ncbi_106037342(Myo5b)
GO:0032280	symmetric synapse	1	6	0.0138358	0.279232	ncbi_106040786(NTSR1)
GO:0070578	RISC-loading complex	1	6	0.0138358	0.279232	ncbi_106043710(AGO2)
GO:0035068	micro-ribonucleoprotein complex	1	7	0.0161237	0.292627	ncbi_106043710(AGO2)
GO:0005615	extracellular space	6	918	0.0171358	0.292627	ncbi_106031904(vwa2);ncbi_106036796(Obscn);ncbi_106039312(Wnt10a);ncbi_106039313(Wnt6);ncbi_106042084(Bhmt);ncbi_106043710(AGO2)
GO:0005927	muscle tendon junction	1	9	0.0206842	0.327992	ncbi_106031895(NRAP)
GO:0030054	cell junction	6	999	0.0249688	0.330156	ncbi_106031895(NRAP);ncbi_106032977(PATJ);ncbi_106035254(GRHL2);ncbi_106036796(Obscn);ncbi_106037174(PRKCH);ncbi_106043710(AGO2)
GO:0005916	fascia adherens	1	12	0.0274865	0.330156	ncbi_106031895(NRAP)
GO:0005859	muscle myosin complex	1	13	0.0297438	0.330156	ncbi_106036796(Obscn)
GO:0016442	RISC complex	1	13	0.0297438	0.330156	ncbi_106043710(AGO2)
GO:0033162	melanosome membrane	1	13	0.0297438	0.330156	ncbi_106036367(SLC45A2)
GO:0045009	chitosome	1	13	0.0297438	0.330156	ncbi_106036367(SLC45A2)
GO:0031332	RNAi effector complex	1	14	0.031996	0.337489	ncbi_106043710(AGO2)
GO:0005845	mRNA cap binding complex	1	16	0.0364853	0.337489	ncbi_106043710(AGO2)
GO:0016460	myosin II complex	1	16	0.0364853	0.337489	ncbi_106036796(Obscn)
GO:0032982	myosin filament	1	16	0.0364853	0.337489	ncbi_106036796(Obscn)
GO:0009331	glycerol-3-phosphate dehydrogenase complex	1	17	0.0387224	0.338215	ncbi_106042090(DMGDH)
GO:0034518	RNA cap binding complex	1	19	0.0431815	0.338215	ncbi_106043710(AGO2)
GO:0042383	sarcolemma	2	144	0.043681	0.338215	ncbi_106036796(Obscn);ncbi_106041332(Kcnd3)
GO:0045179	apical cortex	1	20	0.0454036	0.338215	ncbi_106037342(Myo5b)
GO:0097038	perinuclear endoplasmic reticulum	1	20	0.0454036	0.338215	ncbi_106041332(Kcnd3)
GO:0030659	cytoplasmic vesicle membrane	4	601	0.0485137	0.338215	ncbi_106034967(SPIRE1);ncbi_106036367(SLC45A2);ncbi_106037342(Myo5b);ncbi_106039313(Wnt6)
GO:0097447	dendritic tree	4	604	0.0492558	0.338215	ncbi_106037342(Myo5b);ncbi_106040786(NTSR1);ncbi_106041332(Kcnd3);ncbi_106043710(AGO2)
GO:0030425	dendrite	4	606	0.0497541	0.338215	ncbi_106037342(Myo5b);ncbi_106040786(NTSR1);ncbi_106041332(Kcnd3);ncbi_106043710(AGO2)
GO:0044421	extracellular region part	6	1188	0.051965	0.338215	ncbi_106031904(vwa2);ncbi_106036796(Obscn);ncbi_106039312(Wnt10a);ncbi_106039313(Wnt6);ncbi_106042084(Bhmt);ncbi_106043710(AGO2)
GO:0015627	type II protein secretion system complex	1	23	0.0520399	0.338215	ncbi_106048012(KRT14)
GO:0012506	vesicle membrane	4	620	0.0533222	0.338215	ncbi_106034967(SPIRE1);ncbi_106036367(SLC45A2);ncbi_106037342(Myo5b);ncbi_106039313(Wnt6)
GO:1902555	endoribonuclease complex	1	25	0.0564393	0.348042	ncbi_106043710(AGO2)
GO:0043197	dendritic spine	2	173	0.0605828	0.358623	ncbi_106037342(Myo5b);ncbi_106040786(NTSR1)
GO:0044309	neuron spine	2	175	0.061821	0.358623	ncbi_106037342(Myo5b);ncbi_106040786(NTSR1)
GO:0036379	myofilament	1	28	0.0630014	0.358623	ncbi_106036796(Obscn)
GO:0048471	perinuclear region of cytoplasm	4	701	0.0766822	0.425586	ncbi_106032977(PATJ);ncbi_106034967(SPIRE1);ncbi_106037342(Myo5b);ncbi_106041332(Kcnd3)
GO:0031430	M band	1	37	0.0824241	0.446296	ncbi_106036796(Obscn)
GO:0031988	membrane-bounded vesicle	6	1352	0.0864305	0.456847	ncbi_106034967(SPIRE1);ncbi_106036367(SLC45A2);ncbi_106037342(Myo5b);ncbi_106039313(Wnt6);ncbi_106042084(Bhmt);ncbi_106043710(AGO2)
GO:0030016	myofibril	2	234	0.101884	0.526006	ncbi_106031895(NRAP);ncbi_106036796(Obscn)
GO:0043292	contractile fiber	2	244	0.109259	0.536484	ncbi_106031895(NRAP);ncbi_106036796(Obscn)
GO:0005871	kinesin complex	1	50	0.109793	0.536484	ncbi_106048135(KIF26B)
GO:0032040	small-subunit processome	1	52	0.113933	0.536484	ncbi_106038153(CYP39A1)
GO:0044433	cytoplasmic vesicle part	5	1125	0.114357	0.536484	ncbi_106034438(zfyve28);ncbi_106034967(SPIRE1);ncbi_106036367(SLC45A2);ncbi_106037342(Myo5b);ncbi_106039313(Wnt6)
GO:0031672	A band	1	53	0.115997	0.536484	ncbi_106036796(Obscn)
GO:0019005	SCF ubiquitin ligase complex	1	55	0.120109	0.544166	ncbi_106044569(ABTB2)
GO:0099738	cell cortex region	1	58	0.126242	0.560515	ncbi_106037342(Myo5b)
GO:0043198	dendritic shaft	1	60	0.130308	0.567224	ncbi_106040786(NTSR1)
GO:0005844	polysome	1	65	0.140393	0.585634	ncbi_106043710(AGO2)
GO:0000932	cytoplasmic mRNA processing body	1	68	0.14639	0.585634	ncbi_106043710(AGO2)
GO:0005576	extracellular region	7	1921	0.146551	0.585634	ncbi_106031904(vwa2);ncbi_106036661(ISM1);ncbi_106036796(Obscn);ncbi_106039312(Wnt10a);ncbi_106039313(Wnt6);ncbi_106042084(Bhmt);ncbi_106043710(AGO2)
GO:0036477	somatodendritic compartment	4	888	0.147094	0.585634	ncbi_106037342(Myo5b);ncbi_106040786(NTSR1);ncbi_106041332(Kcnd3);ncbi_106043710(AGO2)
GO:0032154	cleavage furrow	1	70	0.150366	0.585634	ncbi_106034967(SPIRE1)
GO:0097610	cell surface furrow	1	70	0.150366	0.585634	ncbi_106034967(SPIRE1)
GO:0005796	Golgi lumen	1	74	0.158263	0.589602	ncbi_106039313(Wnt6)
GO:0005913	cell-cell adherens junction	1	75	0.160226	0.589602	ncbi_106031895(NRAP)
GO:0031982	vesicle	7	1981	0.164661	0.589602	ncbi_106034438(zfyve28);ncbi_106034967(SPIRE1);ncbi_106036367(SLC45A2);ncbi_106037342(Myo5b);ncbi_106039313(Wnt6);ncbi_106042084(Bhmt);ncbi_106043710(AGO2)
GO:0045121	membrane raft	2	316	0.165961	0.589602	ncbi_106040786(NTSR1);ncbi_106041332(Kcnd3)
GO:0098857	membrane microdomain	2	316	0.165961	0.589602	ncbi_106040786(NTSR1);ncbi_106041332(Kcnd3)
GO:0031012	extracellular matrix	2	318	0.167608	0.589602	ncbi_106031904(vwa2);ncbi_106039313(Wnt6)
GO:0005901	caveola	1	80	0.169975	0.589602	ncbi_106041332(Kcnd3)
GO:0008076	voltage-gated potassium channel complex	1	82	0.173845	0.590202	ncbi_106041332(Kcnd3)
GO:0043025	neuronal cell body	3	636	0.181292	0.590202	ncbi_106037342(Myo5b);ncbi_106040786(NTSR1);ncbi_106041332(Kcnd3)
GO:0022625	cytosolic large ribosomal subunit	1	86	0.181531	0.590202	ncbi_106048012(KRT14)
GO:0032155	cell division site part	1	86	0.181531	0.590202	ncbi_106034967(SPIRE1)
GO:0034705	potassium channel complex	1	87	0.183441	0.590202	ncbi_106041332(Kcnd3)
GO:0005667	transcription factor complex	2	345	0.190118	0.60083	ncbi_106038170(RUNX2);ncbi_106042701(TRPS1)
GO:0032153	cell division site	1	95	0.198572	0.60083	ncbi_106034967(SPIRE1)
GO:0044853	plasma membrane raft	1	96	0.200444	0.60083	ncbi_106041332(Kcnd3)
GO:0042470	melanosome	1	99	0.206036	0.60083	ncbi_106036367(SLC45A2)
GO:0048770	pigment granule	1	99	0.206036	0.60083	ncbi_106036367(SLC45A2)
GO:0005938	cell cortex	2	367	0.208773	0.60083	ncbi_106034967(SPIRE1);ncbi_106037342(Myo5b)
GO:0005604	basement membrane	1	103	0.213432	0.60083	ncbi_106031904(vwa2)
GO:0098805	whole membrane	7	2134	0.215407	0.60083	ncbi_106032977(PATJ);ncbi_106034438(zfyve28);ncbi_106034967(SPIRE1);ncbi_106036367(SLC45A2);ncbi_106039313(Wnt6);ncbi_106040786(NTSR1);ncbi_106041332(Kcnd3)
GO:0005923	bicellular tight junction	1	105	0.217105	0.60083	ncbi_106032977(PATJ)
GO:0009986	cell surface	3	701	0.220305	0.60083	ncbi_106034967(SPIRE1);ncbi_106039313(Wnt6);ncbi_106040786(NTSR1)
GO:0044297	cell body	3	706	0.223385	0.60083	ncbi_106037342(Myo5b);ncbi_106040786(NTSR1);ncbi_106041332(Kcnd3)
GO:0000790	nuclear chromatin	2	385	0.224193	0.60083	ncbi_106038170(RUNX2);ncbi_106042701(TRPS1)
GO:0005903	brush border	1	112	0.229831	0.60083	ncbi_106037342(Myo5b)
GO:0070160	occluding junction	1	113	0.231632	0.60083	ncbi_106032977(PATJ)
GO:0043195	terminal bouton	1	114	0.23343	0.60083	ncbi_106040786(NTSR1)
GO:0015934	large ribosomal subunit	1	115	0.235223	0.60083	ncbi_106048012(KRT14)
GO:0031901	early endosome membrane	1	117	0.238798	0.60083	ncbi_106034438(zfyve28)
GO:0030666	endocytic vesicle membrane	1	118	0.240579	0.60083	ncbi_106039313(Wnt6)
GO:0045177	apical part of cell	2	407	0.243175	0.60083	ncbi_106032977(PATJ);ncbi_106037342(Myo5b)
GO:0044420	extracellular matrix component	1	126	0.254685	0.60083	ncbi_106031904(vwa2)
GO:0099512	supramolecular fiber	3	759	0.256561	0.60083	ncbi_106031895(NRAP);ncbi_106036796(Obscn);ncbi_106048135(KIF26B)
GO:0030288	outer membrane-bounded periplasmic space	1	128	0.258172	0.60083	ncbi_106032977(PATJ)
GO:0044432	endoplasmic reticulum part	4	1127	0.262697	0.60083	ncbi_106033117(FA2H);ncbi_106038153(CYP39A1);ncbi_106039313(Wnt6);ncbi_106041332(Kcnd3)
GO:0030018	Z disc	1	132	0.265098	0.60083	ncbi_106036796(Obscn)
GO:0043296	apical junction complex	1	132	0.265098	0.60083	ncbi_106032977(PATJ)
GO:0005737	cytoplasm	23	9004	0.265306	0.60083	ncbi_106030427(FAM83B);ncbi_106031895(NRAP);ncbi_106032977(PATJ);ncbi_106032993(Glis1);ncbi_106033117(FA2H);ncbi_106034438(zfyve28);ncbi_106034967(SPIRE1);ncbi_106036367(SLC45A2);ncbi_106036796(Obscn);ncbi_106037174(PRKCH);ncbi_106037342(Myo5b);ncbi_106038153(CYP39A1);ncbi_106038170(RUNX2);ncbi_106038492(SAMD12);ncbi_106039313(Wnt6);ncbi_106040786(NTSR1);ncbi_106041332(Kcnd3);ncbi_106042084(Bhmt)…
GO:0000109	nucleotide-excision repair complex	1	134	0.268538	0.60083	ncbi_106032662(SH3RF2)
GO:0030684	preribosome	1	135	0.270252	0.60083	ncbi_106038153(CYP39A1)
GO:0044446	intracellular organelle part	19	7255	0.270444	0.60083	ncbi_106032662(SH3RF2);ncbi_106032977(PATJ);ncbi_106033117(FA2H);ncbi_106034438(zfyve28);ncbi_106034967(SPIRE1);ncbi_106035254(GRHL2);ncbi_106036367(SLC45A2);ncbi_106036796(Obscn);ncbi_106037342(Myo5b);ncbi_106038153(CYP39A1);ncbi_106038170(RUNX2);ncbi_106039313(Wnt6);ncbi_106041332(Kcnd3);ncbi_106042090(DMGDH);ncbi_106042701(TRPS1);ncbi_106043710(AGO2);ncbi_106044569(ABTB2);ncbi_106048012(KRT14)…
GO:0015629	actin cytoskeleton	2	441	0.272677	0.60083	ncbi_106036796(Obscn);ncbi_106037342(Myo5b)
GO:1990204	oxidoreductase complex	1	138	0.27537	0.60083	ncbi_106042090(DMGDH)
GO:0032991	macromolecular complex	14	5145	0.276462	0.60083	ncbi_106032662(SH3RF2);ncbi_106032977(PATJ);ncbi_106036796(Obscn);ncbi_106037342(Myo5b);ncbi_106038153(CYP39A1);ncbi_106038170(RUNX2);ncbi_106041332(Kcnd3);ncbi_106042084(Bhmt);ncbi_106042090(DMGDH);ncbi_106042701(TRPS1);ncbi_106043710(AGO2);ncbi_106044569(ABTB2);ncbi_106048012(KRT14);ncbi_106048135(KIF26B)
GO:0005578	proteinaceous extracellular matrix	1	140	0.278763	0.60083	ncbi_106031904(vwa2)
GO:0042597	periplasmic space	1	140	0.278763	0.60083	ncbi_106032977(PATJ)
GO:0031674	I band	1	144	0.285504	0.60944	ncbi_106036796(Obscn)
GO:0098794	postsynapse	2	463	0.291793	0.616933	ncbi_106037342(Myo5b);ncbi_106040786(NTSR1)
GO:0005783	endoplasmic reticulum	5	1574	0.298231	0.622065	ncbi_106033117(FA2H);ncbi_106038153(CYP39A1);ncbi_106039313(Wnt6);ncbi_106040786(NTSR1);ncbi_106041332(Kcnd3)
GO:0005654	nucleoplasm	8	2761	0.301101	0.622065	ncbi_106032662(SH3RF2);ncbi_106034967(SPIRE1);ncbi_106035254(GRHL2);ncbi_106036796(Obscn);ncbi_106038170(RUNX2);ncbi_106042701(TRPS1);ncbi_106043710(AGO2);ncbi_106044569(ABTB2)
GO:0005875	microtubule associated complex	1	159	0.310241	0.622065	ncbi_106048135(KIF26B)
GO:0098589	membrane region	4	1222	0.313425	0.622065	ncbi_106032977(PATJ);ncbi_106034967(SPIRE1);ncbi_106040786(NTSR1);ncbi_106041332(Kcnd3)
GO:0043204	perikaryon	1	161	0.313476	0.622065	ncbi_106040786(NTSR1)
GO:0005924	cell-substrate adherens junction	1	162	0.315089	0.622065	ncbi_106031895(NRAP)
GO:0098862	cluster of actin-based cell projections	1	162	0.315089	0.622065	ncbi_106037342(Myo5b)
GO:0022626	cytosolic ribosome	1	165	0.319903	0.622065	ncbi_106048012(KRT14)
GO:0016023	cytoplasmic, membrane-bounded vesicle	4	1237	0.321566	0.622065	ncbi_106034967(SPIRE1);ncbi_106036367(SLC45A2);ncbi_106037342(Myo5b);ncbi_106039313(Wnt6)
GO:0030529	intracellular ribonucleoprotein complex	3	861	0.322241	0.622065	ncbi_106038153(CYP39A1);ncbi_106043710(AGO2);ncbi_106048012(KRT14)
GO:0044422	organelle part	19	7471	0.335065	0.636998	ncbi_106032662(SH3RF2);ncbi_106032977(PATJ);ncbi_106033117(FA2H);ncbi_106034438(zfyve28);ncbi_106034967(SPIRE1);ncbi_106035254(GRHL2);ncbi_106036367(SLC45A2);ncbi_106036796(Obscn);ncbi_106037342(Myo5b);ncbi_106038153(CYP39A1);ncbi_106038170(RUNX2);ncbi_106039313(Wnt6);ncbi_106041332(Kcnd3);ncbi_106042090(DMGDH);ncbi_106042701(TRPS1);ncbi_106043710(AGO2);ncbi_106044569(ABTB2);ncbi_106048012(KRT14)…
GO:0030055	cell-substrate junction	1	175	0.335715	0.636998	ncbi_106031895(NRAP)
GO:0044424	intracellular part	26	10580	0.339235	0.637679	ncbi_106030427(FAM83B);ncbi_106031895(NRAP);ncbi_106032662(SH3RF2);ncbi_106032977(PATJ);ncbi_106032993(Glis1);ncbi_106033117(FA2H);ncbi_106034438(zfyve28);ncbi_106034967(SPIRE1);ncbi_106035254(GRHL2);ncbi_106036367(SLC45A2);ncbi_106036796(Obscn);ncbi_106037174(PRKCH);ncbi_106037342(Myo5b);ncbi_106038153(CYP39A1);ncbi_106038170(RUNX2);ncbi_106038492(SAMD12);ncbi_106039313(Wnt6);ncbi_106040786(NTSR…
GO:1990904	ribonucleoprotein complex	3	905	0.350879	0.637679	ncbi_106038153(CYP39A1);ncbi_106043710(AGO2);ncbi_106048012(KRT14)
GO:0043679	axon terminus	1	185	0.351172	0.637679	ncbi_106040786(NTSR1)
GO:0043005	neuron projection	4	1297	0.354342	0.637679	ncbi_106037342(Myo5b);ncbi_106040786(NTSR1);ncbi_106041332(Kcnd3);ncbi_106043710(AGO2)
GO:0030313	cell envelope	1	189	0.357257	0.637679	ncbi_106032977(PATJ)
GO:0034703	cation channel complex	1	189	0.357257	0.637679	ncbi_106041332(Kcnd3)
GO:0031514	motile cilium	1	190	0.358769	0.637679	ncbi_106048012(KRT14)
GO:0099568	cytoplasmic region	2	542	0.359852	0.637679	ncbi_106034967(SPIRE1);ncbi_106037342(Myo5b)
GO:0000785	chromatin	2	547	0.364102	0.637679	ncbi_106038170(RUNX2);ncbi_106042701(TRPS1)
GO:0043232	intracellular non-membrane-bounded organelle	10	3753	0.364798	0.637679	ncbi_106031895(NRAP);ncbi_106032977(PATJ);ncbi_106034967(SPIRE1);ncbi_106036796(Obscn);ncbi_106037342(Myo5b);ncbi_106038170(RUNX2);ncbi_106042701(TRPS1);ncbi_106043710(AGO2);ncbi_106048012(KRT14);ncbi_106048135(KIF26B)
GO:0044391	ribosomal subunit	1	197	0.369261	0.640438	ncbi_106048012(KRT14)
GO:0043228	non-membrane-bounded organelle	10	3790	0.378077	0.645717	ncbi_106031895(NRAP);ncbi_106032977(PATJ);ncbi_106034967(SPIRE1);ncbi_106036796(Obscn);ncbi_106037342(Myo5b);ncbi_106038170(RUNX2);ncbi_106042701(TRPS1);ncbi_106043710(AGO2);ncbi_106048012(KRT14);ncbi_106048135(KIF26B)
GO:0044306	neuron projection terminus	1	203	0.378122	0.645717	ncbi_106040786(NTSR1)
GO:0044448	cell cortex part	1	207	0.383963	0.647849	ncbi_106037342(Myo5b)
GO:0044454	nuclear chromosome part	2	572	0.385208	0.647849	ncbi_106038170(RUNX2);ncbi_106042701(TRPS1)
GO:0030017	sarcomere	1	210	0.388308	0.648089	ncbi_106036796(Obscn)
GO:0036464	cytoplasmic ribonucleoprotein granule	1	212	0.391189	0.648089	ncbi_106043710(AGO2)
GO:0043234	protein complex	11	4256	0.395244	0.649957	ncbi_106032662(SH3RF2);ncbi_106036796(Obscn);ncbi_106037342(Myo5b);ncbi_106038170(RUNX2);ncbi_106041332(Kcnd3);ncbi_106042090(DMGDH);ncbi_106042701(TRPS1);ncbi_106043710(AGO2);ncbi_106044569(ABTB2);ncbi_106048012(KRT14);ncbi_106048135(KIF26B)
GO:0044463	cell projection part	4	1388	0.40428	0.65193	ncbi_106037342(Myo5b);ncbi_106040786(NTSR1);ncbi_106041332(Kcnd3);ncbi_106043710(AGO2)
GO:0035770	ribonucleoprotein granule	1	222	0.405395	0.65193	ncbi_106043710(AGO2)
GO:0044449	contractile fiber part	1	222	0.405395	0.65193	ncbi_106036796(Obscn)
GO:1990391	DNA repair complex	1	224	0.408198	0.65193	ncbi_106032662(SH3RF2)
GO:0005622	intracellular	26	10753	0.411824	0.65193	ncbi_106030427(FAM83B);ncbi_106031895(NRAP);ncbi_106032662(SH3RF2);ncbi_106032977(PATJ);ncbi_106032993(Glis1);ncbi_106033117(FA2H);ncbi_106034438(zfyve28);ncbi_106034967(SPIRE1);ncbi_106035254(GRHL2);ncbi_106036367(SLC45A2);ncbi_106036796(Obscn);ncbi_106037174(PRKCH);ncbi_106037342(Myo5b);ncbi_106038153(CYP39A1);ncbi_106038170(RUNX2);ncbi_106038492(SAMD12);ncbi_106039313(Wnt6);ncbi_106040786(NTSR…
GO:0031410	cytoplasmic vesicle	5	1825	0.419623	0.65193	ncbi_106034438(zfyve28);ncbi_106034967(SPIRE1);ncbi_106036367(SLC45A2);ncbi_106037342(Myo5b);ncbi_106039313(Wnt6)
GO:0000228	nuclear chromosome	2	615	0.420855	0.65193	ncbi_106038170(RUNX2);ncbi_106042701(TRPS1)
GO:0005856	cytoskeleton	5	1830	0.422061	0.65193	ncbi_106032977(PATJ);ncbi_106034967(SPIRE1);ncbi_106036796(Obscn);ncbi_106037342(Myo5b);ncbi_106048135(KIF26B)
GO:0044430	cytoskeletal part	4	1422	0.422873	0.65193	ncbi_106032977(PATJ);ncbi_106036796(Obscn);ncbi_106037342(Myo5b);ncbi_106048135(KIF26B)
GO:0030139	endocytic vesicle	1	238	0.427462	0.653295	ncbi_106039313(Wnt6)
GO:0098590	plasma membrane region	3	1027	0.429644	0.653295	ncbi_106032977(PATJ);ncbi_106034967(SPIRE1);ncbi_106041332(Kcnd3)
GO:0005788	endoplasmic reticulum lumen	1	247	0.439524	0.663772	ncbi_106039313(Wnt6)
GO:0043226	organelle	23	9537	0.449672	0.672468	ncbi_106031895(NRAP);ncbi_106032662(SH3RF2);ncbi_106032977(PATJ);ncbi_106032993(Glis1);ncbi_106033117(FA2H);ncbi_106034438(zfyve28);ncbi_106034967(SPIRE1);ncbi_106035254(GRHL2);ncbi_106036367(SLC45A2);ncbi_106036796(Obscn);ncbi_106037342(Myo5b);ncbi_106038153(CYP39A1);ncbi_106038170(RUNX2);ncbi_106039313(Wnt6);ncbi_106040786(NTSR1);ncbi_106041332(Kcnd3);ncbi_106042084(Bhmt);ncbi_106042090(DMGDH);…
GO:0034702	ion channel complex	1	256	0.451341	0.672468	ncbi_106041332(Kcnd3)
GO:0009898	cytoplasmic side of plasma membrane	1	260	0.456515	0.673059	ncbi_106040786(NTSR1)
GO:0031461	cullin-RING ubiquitin ligase complex	1	261	0.457801	0.673059	ncbi_106044569(ABTB2)
GO:0005912	adherens junction	1	276	0.476744	0.68784	ncbi_106031895(NRAP)
GO:0005840	ribosome	1	284	0.486584	0.68784	ncbi_106048012(KRT14)
GO:0031981	nuclear lumen	8	3245	0.489998	0.68784	ncbi_106032662(SH3RF2);ncbi_106034967(SPIRE1);ncbi_106035254(GRHL2);ncbi_106036796(Obscn);ncbi_106038170(RUNX2);ncbi_106042701(TRPS1);ncbi_106043710(AGO2);ncbi_106044569(ABTB2)
GO:0070161	anchoring junction	1	287	0.490227	0.68784	ncbi_106031895(NRAP)
GO:0070013	intracellular organelle lumen	10	4097	0.490407	0.68784	ncbi_106032662(SH3RF2);ncbi_106034967(SPIRE1);ncbi_106035254(GRHL2);ncbi_106036796(Obscn);ncbi_106038170(RUNX2);ncbi_106039313(Wnt6);ncbi_106042090(DMGDH);ncbi_106042701(TRPS1);ncbi_106043710(AGO2);ncbi_106044569(ABTB2)
GO:0031974	membrane-enclosed lumen	10	4099	0.491141	0.68784	ncbi_106032662(SH3RF2);ncbi_106034967(SPIRE1);ncbi_106035254(GRHL2);ncbi_106036796(Obscn);ncbi_106038170(RUNX2);ncbi_106039313(Wnt6);ncbi_106042090(DMGDH);ncbi_106042701(TRPS1);ncbi_106043710(AGO2);ncbi_106044569(ABTB2)
GO:0043233	organelle lumen	10	4099	0.491141	0.68784	ncbi_106032662(SH3RF2);ncbi_106034967(SPIRE1);ncbi_106035254(GRHL2);ncbi_106036796(Obscn);ncbi_106038170(RUNX2);ncbi_106039313(Wnt6);ncbi_106042090(DMGDH);ncbi_106042701(TRPS1);ncbi_106043710(AGO2);ncbi_106044569(ABTB2)
GO:0098562	cytoplasmic side of membrane	1	289	0.492642	0.68784	ncbi_106040786(NTSR1)
GO:0097458	neuron part	4	1584	0.50961	0.707084	ncbi_106037342(Myo5b);ncbi_106040786(NTSR1);ncbi_106041332(Kcnd3);ncbi_106043710(AGO2)
GO:0005769	early endosome	1	309	0.516193	0.711019	ncbi_106034438(zfyve28)
GO:0031090	organelle membrane	7	2890	0.518851	0.711019	ncbi_106033117(FA2H);ncbi_106034438(zfyve28);ncbi_106034967(SPIRE1);ncbi_106036367(SLC45A2);ncbi_106037342(Myo5b);ncbi_106038153(CYP39A1);ncbi_106039313(Wnt6)
GO:0016324	apical plasma membrane	1	317	0.525315	0.71309	ncbi_106032977(PATJ)
GO:0044444	cytoplasmic part	18	7612	0.526788	0.71309	ncbi_106031895(NRAP);ncbi_106032977(PATJ);ncbi_106033117(FA2H);ncbi_106034438(zfyve28);ncbi_106034967(SPIRE1);ncbi_106036367(SLC45A2);ncbi_106036796(Obscn);ncbi_106037174(PRKCH);ncbi_106037342(Myo5b);ncbi_106038153(CYP39A1);ncbi_106038170(RUNX2);ncbi_106039313(Wnt6);ncbi_106040786(NTSR1);ncbi_106041332(Kcnd3);ncbi_106042084(Bhmt);ncbi_106042090(DMGDH);ncbi_106043710(AGO2);ncbi_106048012(KRT14)
GO:0042995	cell projection	5	2063	0.533459	0.716841	ncbi_106037342(Myo5b);ncbi_106040786(NTSR1);ncbi_106041332(Kcnd3);ncbi_106043710(AGO2);ncbi_106048012(KRT14)
GO:0044456	synapse part	2	764	0.536016	0.716841	ncbi_106037342(Myo5b);ncbi_106040786(NTSR1)
GO:0043229	intracellular organelle	22	9352	0.542409	0.721047	ncbi_106031895(NRAP);ncbi_106032662(SH3RF2);ncbi_106032977(PATJ);ncbi_106032993(Glis1);ncbi_106033117(FA2H);ncbi_106034438(zfyve28);ncbi_106034967(SPIRE1);ncbi_106035254(GRHL2);ncbi_106036367(SLC45A2);ncbi_106036796(Obscn);ncbi_106037342(Myo5b);ncbi_106038153(CYP39A1);ncbi_106038170(RUNX2);ncbi_106039313(Wnt6);ncbi_106040786(NTSR1);ncbi_106041332(Kcnd3);ncbi_106042090(DMGDH);ncbi_106042701(TRPS1)…
GO:0044445	cytosolic part	1	338	0.548474	0.724769	ncbi_106048012(KRT14)
GO:0005874	microtubule	1	359	0.57054	0.749466	ncbi_106048135(KIF26B)
GO:0098827	endoplasmic reticulum subcompartment	2	834	0.584828	0.760329	ncbi_106033117(FA2H);ncbi_106038153(CYP39A1)
GO:0000151	ubiquitin ligase complex	1	374	0.585659	0.760329	ncbi_106044569(ABTB2)
GO:0010008	endosome membrane	1	388	0.599305	0.770904	ncbi_106034438(zfyve28)
GO:0005794	Golgi apparatus	3	1342	0.614856	0.770904	ncbi_106034967(SPIRE1);ncbi_106039313(Wnt6);ncbi_106040786(NTSR1)
GO:0098588	bounding membrane of organelle	5	2250	0.616725	0.770904	ncbi_106033117(FA2H);ncbi_106034438(zfyve28);ncbi_106036367(SLC45A2);ncbi_106038153(CYP39A1);ncbi_106039313(Wnt6)
GO:1902495	transmembrane transporter complex	1	408	0.618048	0.770904	ncbi_106041332(Kcnd3)
GO:0005759	mitochondrial matrix	1	412	0.621694	0.770904	ncbi_106042090(DMGDH)
GO:1990351	transporter complex	1	416	0.625306	0.770904	ncbi_106041332(Kcnd3)
GO:0005789	endoplasmic reticulum membrane	2	902	0.628739	0.770904	ncbi_106033117(FA2H);ncbi_106038153(CYP39A1)
GO:0044440	endosomal part	1	421	0.629774	0.770904	ncbi_106034438(zfyve28)
GO:0098793	presynapse	1	424	0.63243	0.770904	ncbi_106040786(NTSR1)
GO:0005829	cytosol	9	4073	0.636648	0.770904	ncbi_106032977(PATJ);ncbi_106034438(zfyve28);ncbi_106034967(SPIRE1);ncbi_106036796(Obscn);ncbi_106037174(PRKCH);ncbi_106038170(RUNX2);ncbi_106042084(Bhmt);ncbi_106043710(AGO2);ncbi_106048012(KRT14)
GO:0016020	membrane	16	7097	0.6391	0.770904	ncbi_106030427(FAM83B);ncbi_106032977(PATJ);ncbi_106033117(FA2H);ncbi_106034438(zfyve28);ncbi_106034967(SPIRE1);ncbi_106035254(GRHL2);ncbi_106036367(SLC45A2);ncbi_106036796(Obscn);ncbi_106037174(PRKCH);ncbi_106037342(Myo5b);ncbi_106038153(CYP39A1);ncbi_106038492(SAMD12);ncbi_106039313(Wnt6);ncbi_106040786(NTSR1);ncbi_106041332(Kcnd3);ncbi_106042984(--)
GO:0044427	chromosomal part	2	924	0.642197	0.770904	ncbi_106038170(RUNX2);ncbi_106042701(TRPS1)
GO:0033267	axon part	1	440	0.646287	0.770904	ncbi_106040786(NTSR1)
GO:0005813	centrosome	1	445	0.650513	0.770904	ncbi_106032977(PATJ)
GO:0042175	nuclear outer membrane-endoplasmic reticulum membrane network	2	938	0.650571	0.770904	ncbi_106033117(FA2H);ncbi_106038153(CYP39A1)
GO:0005739	mitochondrion	3	1420	0.654589	0.770904	ncbi_106040786(NTSR1);ncbi_106042090(DMGDH);ncbi_106043710(AGO2)
GO:0045202	synapse	2	945	0.654702	0.770904	ncbi_106037342(Myo5b);ncbi_106040786(NTSR1)
GO:0044428	nuclear part	8	3690	0.65631	0.770904	ncbi_106032662(SH3RF2);ncbi_106034967(SPIRE1);ncbi_106035254(GRHL2);ncbi_106036796(Obscn);ncbi_106038170(RUNX2);ncbi_106042701(TRPS1);ncbi_106043710(AGO2);ncbi_106044569(ABTB2)
GO:0071944	cell periphery	9	4215	0.683798	0.798964	ncbi_106032977(PATJ);ncbi_106034967(SPIRE1);ncbi_106036796(Obscn);ncbi_106037174(PRKCH);ncbi_106037342(Myo5b);ncbi_106038492(SAMD12);ncbi_106039313(Wnt6);ncbi_106040786(NTSR1);ncbi_106041332(Kcnd3)
GO:0098552	side of membrane	1	509	0.700476	0.814166	ncbi_106040786(NTSR1)
GO:0005694	chromosome	2	1051	0.712819	0.821993	ncbi_106038170(RUNX2);ncbi_106042701(TRPS1)
GO:0015630	microtubule cytoskeleton	2	1056	0.715358	0.821993	ncbi_106032977(PATJ);ncbi_106048135(KIF26B)
GO:0099513	polymeric cytoskeletal fiber	1	538	0.720773	0.821993	ncbi_106048135(KIF26B)
GO:0043227	membrane-bounded organelle	19	8618	0.722021	0.821993	ncbi_106032662(SH3RF2);ncbi_106032993(Glis1);ncbi_106033117(FA2H);ncbi_106034438(zfyve28);ncbi_106034967(SPIRE1);ncbi_106035254(GRHL2);ncbi_106036367(SLC45A2);ncbi_106036796(Obscn);ncbi_106037342(Myo5b);ncbi_106038153(CYP39A1);ncbi_106038170(RUNX2);ncbi_106039313(Wnt6);ncbi_106040786(NTSR1);ncbi_106041332(Kcnd3);ncbi_106042084(Bhmt);ncbi_106042090(DMGDH);ncbi_106042701(TRPS1);ncbi_106043710(AGO2)…
GO:0005929	cilium	1	563	0.737197	0.834988	ncbi_106048012(KRT14)
GO:0098797	plasma membrane protein complex	1	579	0.747214	0.842038	ncbi_106041332(Kcnd3)
GO:0016604	nuclear body	1	591	0.754483	0.842126	ncbi_106036796(Obscn)
GO:0005886	plasma membrane	8	4002	0.754878	0.842126	ncbi_106032977(PATJ);ncbi_106034967(SPIRE1);ncbi_106036796(Obscn);ncbi_106037174(PRKCH);ncbi_106038492(SAMD12);ncbi_106039313(Wnt6);ncbi_106040786(NTSR1);ncbi_106041332(Kcnd3)
GO:0005815	microtubule organizing center	1	605	0.762709	0.846607	ncbi_106032977(PATJ)
GO:1902494	catalytic complex	3	1681	0.767063	0.847204	ncbi_106042090(DMGDH);ncbi_106043710(AGO2);ncbi_106044569(ABTB2)
GO:0012505	endomembrane system	7	3615	0.774403	0.851076	ncbi_106033117(FA2H);ncbi_106034438(zfyve28);ncbi_106034967(SPIRE1);ncbi_106038153(CYP39A1);ncbi_106039313(Wnt6);ncbi_106040786(NTSR1);ncbi_106041332(Kcnd3)
GO:0043231	intracellular membrane-bounded organelle	18	8479	0.79882	0.871122	ncbi_106032662(SH3RF2);ncbi_106032993(Glis1);ncbi_106033117(FA2H);ncbi_106034438(zfyve28);ncbi_106034967(SPIRE1);ncbi_106035254(GRHL2);ncbi_106036367(SLC45A2);ncbi_106036796(Obscn);ncbi_106037342(Myo5b);ncbi_106038153(CYP39A1);ncbi_106038170(RUNX2);ncbi_106039313(Wnt6);ncbi_106040786(NTSR1);ncbi_106041332(Kcnd3);ncbi_106042090(DMGDH);ncbi_106042701(TRPS1);ncbi_106043710(AGO2);ncbi_106044569(ABTB2)
GO:0030424	axon	1	676	0.800491	0.871122	ncbi_106040786(NTSR1)
GO:0005887	integral component of plasma membrane	2	1356	0.837467	0.903327	ncbi_106040786(NTSR1);ncbi_106041332(Kcnd3)
GO:0044459	plasma membrane part	4	2416	0.838222	0.903327	ncbi_106032977(PATJ);ncbi_106034967(SPIRE1);ncbi_106040786(NTSR1);ncbi_106041332(Kcnd3)
GO:0031984	organelle subcompartment	2	1374	0.843092	0.904185	ncbi_106033117(FA2H);ncbi_106038153(CYP39A1)
GO:0005768	endosome	1	787	0.848178	0.905267	ncbi_106034438(zfyve28)
GO:0031226	intrinsic component of plasma membrane	2	1428	0.858966	0.912395	ncbi_106040786(NTSR1);ncbi_106041332(Kcnd3)
GO:0044464	cell part	26	11774	0.872998	0.918786	ncbi_106030427(FAM83B);ncbi_106031895(NRAP);ncbi_106032662(SH3RF2);ncbi_106032977(PATJ);ncbi_106032993(Glis1);ncbi_106033117(FA2H);ncbi_106034438(zfyve28);ncbi_106034967(SPIRE1);ncbi_106035254(GRHL2);ncbi_106036367(SLC45A2);ncbi_106036796(Obscn);ncbi_106037174(PRKCH);ncbi_106037342(Myo5b);ncbi_106038153(CYP39A1);ncbi_106038170(RUNX2);ncbi_106038492(SAMD12);ncbi_106039313(Wnt6);ncbi_106040786(NTSR…
GO:0044431	Golgi apparatus part	1	871	0.876736	0.918786	ncbi_106039313(Wnt6)
GO:0005623	cell	26	11787	0.877399	0.918786	ncbi_106030427(FAM83B);ncbi_106031895(NRAP);ncbi_106032662(SH3RF2);ncbi_106032977(PATJ);ncbi_106032993(Glis1);ncbi_106033117(FA2H);ncbi_106034438(zfyve28);ncbi_106034967(SPIRE1);ncbi_106035254(GRHL2);ncbi_106036367(SLC45A2);ncbi_106036796(Obscn);ncbi_106037174(PRKCH);ncbi_106037342(Myo5b);ncbi_106038153(CYP39A1);ncbi_106038170(RUNX2);ncbi_106038492(SAMD12);ncbi_106039313(Wnt6);ncbi_106040786(NTSR…
GO:0044429	mitochondrial part	1	914	0.88927	0.926845	ncbi_106042090(DMGDH)
GO:1990234	transferase complex	1	948	0.898299	0.93188	ncbi_106044569(ABTB2)
GO:0044451	nucleoplasm part	1	1001	0.910971	0.940631	ncbi_106036796(Obscn)
GO:0005634	nucleus	9	5318	0.925065	0.950761	ncbi_106032662(SH3RF2);ncbi_106032993(Glis1);ncbi_106034967(SPIRE1);ncbi_106035254(GRHL2);ncbi_106036796(Obscn);ncbi_106038170(RUNX2);ncbi_106042701(TRPS1);ncbi_106043710(AGO2);ncbi_106044569(ABTB2)
GO:0098796	membrane protein complex	1	1250	0.952737	0.971198	ncbi_106041332(Kcnd3)
GO:0031975	envelope	1	1258	0.953699	0.971198	ncbi_106032977(PATJ)
GO:0044425	membrane part	8	5453	0.974274	0.987621	ncbi_106032977(PATJ);ncbi_106033117(FA2H);ncbi_106034967(SPIRE1);ncbi_106036367(SLC45A2);ncbi_106038153(CYP39A1);ncbi_106040786(NTSR1);ncbi_106041332(Kcnd3);ncbi_106042984(--)
GO:0016021	integral component of membrane	5	4161	0.983129	0.990981	ncbi_106033117(FA2H);ncbi_106036367(SLC45A2);ncbi_106040786(NTSR1);ncbi_106041332(Kcnd3);ncbi_106042984(--)
GO:0031224	intrinsic component of membrane	5	4265	0.986517	0.990981	ncbi_106033117(FA2H);ncbi_106036367(SLC45A2);ncbi_106040786(NTSR1);ncbi_106041332(Kcnd3);ncbi_106042984(--)
GO:0005575	cellular_component	30	12937	1	1	ncbi_106030427(FAM83B);ncbi_106031895(NRAP);ncbi_106031904(vwa2);ncbi_106032662(SH3RF2);ncbi_106032977(PATJ);ncbi_106032993(Glis1);ncbi_106033117(FA2H);ncbi_106034438(zfyve28);ncbi_106034967(SPIRE1);ncbi_106035254(GRHL2);ncbi_106036367(SLC45A2);ncbi_106036661(ISM1);ncbi_106036796(Obscn);ncbi_106037174(PRKCH);ncbi_106037342(Myo5b);ncbi_106038153(CYP39A1);ncbi_106038170(RUNX2);ncbi_106038492(SAMD12…

## Sheet: WZE-E23-vs-STE-E23.CG-All.C
GO ID	Description	WZE-E23-vs-STE-E23.CG-All (23)	All (12937)	pvalue	p.adjust	Genes
GO:0000806	Y chromosome	1	3	0.00532447	0.282768	ncbi_106044938(Nwd1)
GO:0090619	meiotic spindle pole	1	3	0.00532447	0.282768	ncbi_106045170(KIF24)
GO:0005581	collagen trimer	2	70	0.00678481	0.282768	ncbi_106034082(COL24A1);ncbi_106043718(COL22A1)
GO:0032588	trans-Golgi network membrane	2	78	0.0083644	0.282768	ncbi_106034970(Rab31);ncbi_106041082(CALN1)
GO:0030849	autosome	1	6	0.0106218	0.282768	ncbi_106044938(Nwd1)
GO:0070578	RISC-loading complex	1	6	0.0106218	0.282768	ncbi_106043710(AGO2)
GO:0035068	micro-ribonucleoprotein complex	1	7	0.0123816	0.282768	ncbi_106043710(AGO2)
GO:0032584	growth cone membrane	1	8	0.0141384	0.282768	ncbi_106044910(DCC)
GO:0000805	X chromosome	1	12	0.0211357	0.282768	ncbi_106044938(Nwd1)
GO:0016442	RISC complex	1	13	0.0228776	0.282768	ncbi_106043710(AGO2)
GO:0031332	RNAi effector complex	1	14	0.0246165	0.282768	ncbi_106043710(AGO2)
GO:0001741	XY body	1	15	0.0263524	0.282768	ncbi_106044938(Nwd1)
GO:0016580	Sin3 complex	1	15	0.0263524	0.282768	ncbi_106044938(Nwd1)
GO:0072687	meiotic spindle	1	15	0.0263524	0.282768	ncbi_106045170(KIF24)
GO:0005845	mRNA cap binding complex	1	16	0.0280855	0.282768	ncbi_106043710(AGO2)
GO:0070062	extracellular exosome	2	149	0.0284581	0.282768	ncbi_106042084(Bhmt);ncbi_106043710(AGO2)
GO:0009331	glycerol-3-phosphate dehydrogenase complex	1	17	0.0298155	0.282768	ncbi_106042090(DMGDH)
GO:1903561	extracellular vesicle	2	154	0.0302446	0.282768	ncbi_106042084(Bhmt);ncbi_106043710(AGO2)
GO:0065010	extracellular membrane-bounded organelle	2	155	0.0306072	0.282768	ncbi_106042084(Bhmt);ncbi_106043710(AGO2)
GO:0043230	extracellular organelle	2	159	0.0320751	0.282768	ncbi_106042084(Bhmt);ncbi_106043710(AGO2)
GO:0034518	RNA cap binding complex	1	19	0.0332668	0.282768	ncbi_106043710(AGO2)
GO:0070822	Sin3-type complex	1	19	0.0332668	0.282768	ncbi_106044938(Nwd1)
GO:0005682	U5 snRNP	1	20	0.034988	0.284468	ncbi_106044938(Nwd1)
GO:1902555	endoribonuclease complex	1	25	0.0435503	0.339329	ncbi_106043710(AGO2)
GO:0005802	trans-Golgi network	2	211	0.0535217	0.398565	ncbi_106034970(Rab31);ncbi_106041082(CALN1)
GO:0000145	exocyst	1	32	0.0554155	0.398565	ncbi_106047009(Tnfaip2)
GO:0000803	sex chromosome	1	34	0.0587796	0.407103	ncbi_106044938(Nwd1)
GO:0071011	precatalytic spliceosome	1	37	0.0638043	0.426121	ncbi_106044938(Nwd1)
GO:0005788	endoplasmic reticulum lumen	2	247	0.0706403	0.452806	ncbi_106034082(COL24A1);ncbi_106043718(COL22A1)
GO:0000793	condensed chromosome	2	251	0.0726427	0.452806	ncbi_106038816(ESRRB);ncbi_106045170(KIF24)
GO:0005871	kinesin complex	1	50	0.085283	0.485992	ncbi_106045170(KIF24)
GO:0009379	Holliday junction helicase complex	1	50	0.085283	0.485992	ncbi_106044938(Nwd1)
GO:0030670	phagocytic vesicle membrane	1	53	0.0901722	0.485992	ncbi_106034970(Rab31)
GO:0048476	Holliday junction resolvase complex	1	53	0.0901722	0.485992	ncbi_106044938(Nwd1)
GO:0000118	histone deacetylase complex	1	60	0.101483	0.485992	ncbi_106044938(Nwd1)
GO:0044444	cytoplasmic part	17	7612	0.10226	0.485992	ncbi_106030350(HACD1);ncbi_106031558(Dusp10);ncbi_106032394(SLC2A12);ncbi_106034082(COL24A1);ncbi_106034970(Rab31);ncbi_106037182(adss1-a);ncbi_106041082(CALN1);ncbi_106042084(Bhmt);ncbi_106042090(DMGDH);ncbi_106042816(MAPKAPK3);ncbi_106043336(GADL1);ncbi_106043710(AGO2);ncbi_106043718(COL22A1);ncbi_106044910(DCC);ncbi_106044938(Nwd1);ncbi_106045170(KIF24);ncbi_106047009(Tnfaip2)
GO:0031253	cell projection membrane	2	309	0.103624	0.485992	ncbi_106044300(Gpr157);ncbi_106046827(PTH1R)
GO:0031526	brush border membrane	1	62	0.10469	0.485992	ncbi_106046827(PTH1R)
GO:0097525	spliceosomal snRNP complex	1	64	0.107886	0.485992	ncbi_106044938(Nwd1)
GO:0005844	polysome	1	65	0.10948	0.485992	ncbi_106043710(AGO2)
GO:0033202	DNA helicase complex	1	66	0.111072	0.485992	ncbi_106044938(Nwd1)
GO:0000932	cytoplasmic mRNA processing body	1	68	0.114246	0.485992	ncbi_106043710(AGO2)
GO:0005576	extracellular region	6	1921	0.114344	0.485992	ncbi_106034082(COL24A1);ncbi_106042084(Bhmt);ncbi_106043227(FREM2);ncbi_106043710(AGO2);ncbi_106043718(COL22A1);ncbi_106047009(Tnfaip2)
GO:0044464	cell part	23	11774	0.114351	0.485992	ncbi_106030350(HACD1);ncbi_106031558(Dusp10);ncbi_106032394(SLC2A12);ncbi_106033939(zmat1);ncbi_106034082(COL24A1);ncbi_106034970(Rab31);ncbi_106037182(adss1-a);ncbi_106038816(ESRRB);ncbi_106041082(CALN1);ncbi_106042084(Bhmt);ncbi_106042090(DMGDH);ncbi_106042816(MAPKAPK3);ncbi_106043227(FREM2);ncbi_106043336(GADL1);ncbi_106043710(AGO2);ncbi_106043718(COL22A1);ncbi_106044300(Gpr157);ncbi_106044910…
GO:0005623	cell	23	11787	0.117293	0.487419	ncbi_106030350(HACD1);ncbi_106031558(Dusp10);ncbi_106032394(SLC2A12);ncbi_106033939(zmat1);ncbi_106034082(COL24A1);ncbi_106034970(Rab31);ncbi_106037182(adss1-a);ncbi_106038816(ESRRB);ncbi_106041082(CALN1);ncbi_106042084(Bhmt);ncbi_106042090(DMGDH);ncbi_106042816(MAPKAPK3);ncbi_106043227(FREM2);ncbi_106043336(GADL1);ncbi_106043710(AGO2);ncbi_106043718(COL22A1);ncbi_106044300(Gpr157);ncbi_106044910…
GO:0030532	small nuclear ribonucleoprotein complex	1	74	0.123704	0.492183	ncbi_106044938(Nwd1)
GO:0060170	ciliary membrane	1	74	0.123704	0.492183	ncbi_106044300(Gpr157)
GO:0005737	cytoplasm	19	9004	0.1267	0.493603	ncbi_106030350(HACD1);ncbi_106031558(Dusp10);ncbi_106032394(SLC2A12);ncbi_106034082(COL24A1);ncbi_106034970(Rab31);ncbi_106037182(adss1-a);ncbi_106038816(ESRRB);ncbi_106041082(CALN1);ncbi_106042084(Bhmt);ncbi_106042090(DMGDH);ncbi_106042816(MAPKAPK3);ncbi_106043336(GADL1);ncbi_106043710(AGO2);ncbi_106043718(COL22A1);ncbi_106044910(DCC);ncbi_106044938(Nwd1);ncbi_106045170(KIF24);ncbi_106046827(PTH…
GO:0071013	catalytic step 2 spliceosome	1	81	0.134616	0.513738	ncbi_106044938(Nwd1)
GO:0005829	cytosol	10	4073	0.154952	0.568316	ncbi_106031558(Dusp10);ncbi_106034970(Rab31);ncbi_106037182(adss1-a);ncbi_106042084(Bhmt);ncbi_106042816(MAPKAPK3);ncbi_106043336(GADL1);ncbi_106043710(AGO2);ncbi_106044910(DCC);ncbi_106044938(Nwd1);ncbi_106045170(KIF24)
GO:0044421	extracellular region part	4	1188	0.154995	0.568316	ncbi_106042084(Bhmt);ncbi_106043227(FREM2);ncbi_106043710(AGO2);ncbi_106047009(Tnfaip2)
GO:0005814	centriole	1	102	0.166578	0.593005	ncbi_106045170(KIF24)
GO:0005604	basement membrane	1	103	0.168071	0.593005	ncbi_106043227(FREM2)
GO:0045335	phagocytic vesicle	1	110	0.178454	0.605738	ncbi_106034970(Rab31)
GO:0000502	proteasome complex	1	112	0.181398	0.605738	ncbi_106044938(Nwd1)
GO:0005903	brush border	1	112	0.181398	0.605738	ncbi_106046827(PTH1R)
GO:0031901	early endosome membrane	1	117	0.188713	0.613129	ncbi_106034970(Rab31)
GO:0030666	endocytic vesicle membrane	1	118	0.190168	0.613129	ncbi_106034970(Rab31)
GO:0044420	extracellular matrix component	1	126	0.201723	0.639358	ncbi_106043227(FREM2)
GO:1990204	oxidoreductase complex	1	138	0.218759	0.65748	ncbi_106042090(DMGDH)
GO:0005615	extracellular space	3	918	0.221119	0.65748	ncbi_106042084(Bhmt);ncbi_106043710(AGO2);ncbi_106047009(Tnfaip2)
GO:0005578	proteinaceous extracellular matrix	1	140	0.221565	0.65748	ncbi_106043227(FREM2)
GO:0000777	condensed chromosome kinetochore	1	144	0.227146	0.65748	ncbi_106045170(KIF24)
GO:0044450	microtubule organizing center part	1	144	0.227146	0.65748	ncbi_106045170(KIF24)
GO:0044463	cell projection part	4	1388	0.228536	0.65748	ncbi_106043710(AGO2);ncbi_106044300(Gpr157);ncbi_106044910(DCC);ncbi_106046827(PTH1R)
GO:0000779	condensed chromosome, centromeric region	1	151	0.236823	0.66864	ncbi_106045170(KIF24)
GO:0000922	spindle pole	1	153	0.239566	0.66864	ncbi_106045170(KIF24)
GO:0005875	microtubule associated complex	1	159	0.24774	0.681284	ncbi_106045170(KIF24)
GO:0098862	cluster of actin-based cell projections	1	162	0.251795	0.6824	ncbi_106046827(PTH1R)
GO:0030176	integral component of endoplasmic reticulum membrane	1	166	0.257169	0.687009	ncbi_106030350(HACD1)
GO:0031227	intrinsic component of endoplasmic reticulum membrane	1	171	0.263835	0.69489	ncbi_106030350(HACD1)
GO:0005681	spliceosomal complex	1	186	0.283492	0.726172	ncbi_106044938(Nwd1)
GO:0005694	chromosome	3	1051	0.286028	0.726172	ncbi_106038816(ESRRB);ncbi_106044938(Nwd1);ncbi_106045170(KIF24)
GO:0000776	kinetochore	1	189	0.287362	0.726172	ncbi_106045170(KIF24)
GO:0030426	growth cone	1	201	0.302645	0.740429	ncbi_106044910(DCC)
GO:0044448	cell cortex part	1	207	0.310169	0.740429	ncbi_106047009(Tnfaip2)
GO:0030667	secretory granule membrane	1	208	0.311415	0.740429	ncbi_106034970(Rab31)
GO:0036464	cytoplasmic ribonucleoprotein granule	1	212	0.316379	0.740429	ncbi_106043710(AGO2)
GO:0000139	Golgi membrane	2	641	0.316712	0.740429	ncbi_106034970(Rab31);ncbi_106041082(CALN1)
GO:0071944	cell periphery	9	4215	0.319988	0.740429	ncbi_106032394(SLC2A12);ncbi_106034970(Rab31);ncbi_106041082(CALN1);ncbi_106043227(FREM2);ncbi_106044300(Gpr157);ncbi_106044910(DCC);ncbi_106046827(PTH1R);ncbi_106047009(Tnfaip2);ncbi_106048105(GPR158)
GO:0044432	endoplasmic reticulum part	3	1127	0.324145	0.740429	ncbi_106030350(HACD1);ncbi_106034082(COL24A1);ncbi_106043718(COL22A1)
GO:0016323	basolateral plasma membrane	1	222	0.32864	0.740429	ncbi_106046827(PTH1R)
GO:0035770	ribonucleoprotein granule	1	222	0.32864	0.740429	ncbi_106043710(AGO2)
GO:0030427	site of polarized growth	1	228	0.335895	0.747766	ncbi_106044910(DCC)
GO:0030139	endocytic vesicle	1	238	0.34782	0.765204	ncbi_106034970(Rab31)
GO:0048471	perinuclear region of cytoplasm	2	701	0.356506	0.766738	ncbi_106032394(SLC2A12);ncbi_106041082(CALN1)
GO:0098791	Golgi subcompartment	2	722	0.370288	0.766738	ncbi_106034970(Rab31);ncbi_106041082(CALN1)
GO:0098589	membrane region	3	1222	0.372085	0.766738	ncbi_106044300(Gpr157);ncbi_106044910(DCC);ncbi_106046827(PTH1R)
GO:0044424	intracellular part	20	10580	0.374584	0.766738	ncbi_106030350(HACD1);ncbi_106031558(Dusp10);ncbi_106032394(SLC2A12);ncbi_106033939(zmat1);ncbi_106034082(COL24A1);ncbi_106034970(Rab31);ncbi_106037182(adss1-a);ncbi_106038816(ESRRB);ncbi_106041082(CALN1);ncbi_106042084(Bhmt);ncbi_106042090(DMGDH);ncbi_106042816(MAPKAPK3);ncbi_106043336(GADL1);ncbi_106043710(AGO2);ncbi_106043718(COL22A1);ncbi_106044910(DCC);ncbi_106044938(Nwd1);ncbi_106045170(KIF…
GO:0043235	receptor complex	1	266	0.380131	0.766738	ncbi_106046827(PTH1R)
GO:0000775	chromosome, centromeric region	1	281	0.396805	0.766738	ncbi_106045170(KIF24)
GO:0005886	plasma membrane	8	4002	0.420182	0.766738	ncbi_106032394(SLC2A12);ncbi_106034970(Rab31);ncbi_106041082(CALN1);ncbi_106043227(FREM2);ncbi_106044300(Gpr157);ncbi_106044910(DCC);ncbi_106046827(PTH1R);ncbi_106048105(GPR158)
GO:0016607	nuclear speck	1	303	0.420486	0.766738	ncbi_106031558(Dusp10)
GO:0005769	early endosome	1	309	0.426789	0.766738	ncbi_106034970(Rab31)
GO:0005794	Golgi apparatus	3	1342	0.432117	0.766738	ncbi_106031558(Dusp10);ncbi_106034970(Rab31);ncbi_106041082(CALN1)
GO:0045121	membrane raft	1	316	0.434059	0.766738	ncbi_106044910(DCC)
GO:0098857	membrane microdomain	1	316	0.434059	0.766738	ncbi_106044910(DCC)
GO:0044459	plasma membrane part	5	2416	0.434235	0.766738	ncbi_106032394(SLC2A12);ncbi_106043227(FREM2);ncbi_106044300(Gpr157);ncbi_106044910(DCC);ncbi_106046827(PTH1R)
GO:0016324	apical plasma membrane	1	317	0.43509	0.766738	ncbi_106046827(PTH1R)
GO:0031012	extracellular matrix	1	318	0.43612	0.766738	ncbi_106043227(FREM2)
GO:0031988	membrane-bounded vesicle	3	1352	0.437059	0.766738	ncbi_106034970(Rab31);ncbi_106042084(Bhmt);ncbi_106043710(AGO2)
GO:0005887	integral component of plasma membrane	3	1356	0.439033	0.766738	ncbi_106032394(SLC2A12);ncbi_106043227(FREM2);ncbi_106046827(PTH1R)
GO:0005622	intracellular	20	10753	0.440032	0.766738	ncbi_106030350(HACD1);ncbi_106031558(Dusp10);ncbi_106032394(SLC2A12);ncbi_106033939(zmat1);ncbi_106034082(COL24A1);ncbi_106034970(Rab31);ncbi_106037182(adss1-a);ncbi_106038816(ESRRB);ncbi_106041082(CALN1);ncbi_106042084(Bhmt);ncbi_106042090(DMGDH);ncbi_106042816(MAPKAPK3);ncbi_106043336(GADL1);ncbi_106043710(AGO2);ncbi_106043718(COL22A1);ncbi_106044910(DCC);ncbi_106044938(Nwd1);ncbi_106045170(KIF…
GO:0031984	organelle subcompartment	3	1374	0.447888	0.766738	ncbi_106030350(HACD1);ncbi_106034970(Rab31);ncbi_106041082(CALN1)
GO:0070013	intracellular organelle lumen	8	4097	0.450583	0.766738	ncbi_106031558(Dusp10);ncbi_106034082(COL24A1);ncbi_106038816(ESRRB);ncbi_106042090(DMGDH);ncbi_106042816(MAPKAPK3);ncbi_106043710(AGO2);ncbi_106043718(COL22A1);ncbi_106044938(Nwd1)
GO:0031974	membrane-enclosed lumen	8	4099	0.451224	0.766738	ncbi_106031558(Dusp10);ncbi_106034082(COL24A1);ncbi_106038816(ESRRB);ncbi_106042090(DMGDH);ncbi_106042816(MAPKAPK3);ncbi_106043710(AGO2);ncbi_106043718(COL22A1);ncbi_106044938(Nwd1)
GO:0043233	organelle lumen	8	4099	0.451224	0.766738	ncbi_106031558(Dusp10);ncbi_106034082(COL24A1);ncbi_106038816(ESRRB);ncbi_106042090(DMGDH);ncbi_106042816(MAPKAPK3);ncbi_106043710(AGO2);ncbi_106043718(COL22A1);ncbi_106044938(Nwd1)
GO:0030529	intracellular ribonucleoprotein complex	2	861	0.45859	0.766738	ncbi_106043710(AGO2);ncbi_106044938(Nwd1)
GO:0031301	integral component of organelle membrane	1	341	0.45931	0.766738	ncbi_106030350(HACD1)
GO:0044431	Golgi apparatus part	2	871	0.464705	0.766738	ncbi_106034970(Rab31);ncbi_106041082(CALN1)
GO:0016021	integral component of membrane	8	4161	0.471093	0.766738	ncbi_106030350(HACD1);ncbi_106032394(SLC2A12);ncbi_106041082(CALN1);ncbi_106043227(FREM2);ncbi_106044300(Gpr157);ncbi_106044910(DCC);ncbi_106046827(PTH1R);ncbi_106048105(GPR158)
GO:0012505	endomembrane system	7	3615	0.472632	0.766738	ncbi_106030350(HACD1);ncbi_106031558(Dusp10);ncbi_106032394(SLC2A12);ncbi_106034082(COL24A1);ncbi_106034970(Rab31);ncbi_106041082(CALN1);ncbi_106043718(COL22A1)
GO:0031226	intrinsic component of plasma membrane	3	1428	0.474181	0.766738	ncbi_106032394(SLC2A12);ncbi_106043227(FREM2);ncbi_106046827(PTH1R)
GO:0005874	microtubule	1	359	0.476819	0.766738	ncbi_106045170(KIF24)
GO:0031300	intrinsic component of organelle membrane	1	360	0.477776	0.766738	ncbi_106030350(HACD1)
GO:0005938	cell cortex	1	367	0.484426	0.766738	ncbi_106047009(Tnfaip2)
GO:1990904	ribonucleoprotein complex	2	905	0.485222	0.766738	ncbi_106043710(AGO2);ncbi_106044938(Nwd1)
GO:0005819	spindle	1	370	0.487251	0.766738	ncbi_106045170(KIF24)
GO:0044427	chromosomal part	2	924	0.496497	0.766738	ncbi_106044938(Nwd1);ncbi_106045170(KIF24)
GO:0000790	nuclear chromatin	1	385	0.501157	0.766738	ncbi_106044938(Nwd1)
GO:0043234	protein complex	8	4256	0.501458	0.766738	ncbi_106034082(COL24A1);ncbi_106042090(DMGDH);ncbi_106043710(AGO2);ncbi_106043718(COL22A1);ncbi_106044938(Nwd1);ncbi_106045170(KIF24);ncbi_106046827(PTH1R);ncbi_106047009(Tnfaip2)
GO:0010008	endosome membrane	1	388	0.503894	0.766738	ncbi_106034970(Rab31)
GO:0031224	intrinsic component of membrane	8	4265	0.504325	0.766738	ncbi_106030350(HACD1);ncbi_106032394(SLC2A12);ncbi_106041082(CALN1);ncbi_106043227(FREM2);ncbi_106044300(Gpr157);ncbi_106044910(DCC);ncbi_106046827(PTH1R);ncbi_106048105(GPR158)
GO:0042995	cell projection	4	2063	0.511381	0.768811	ncbi_106043710(AGO2);ncbi_106044300(Gpr157);ncbi_106044910(DCC);ncbi_106046827(PTH1R)
GO:0044441	ciliary part	1	406	0.520019	0.768811	ncbi_106044300(Gpr157)
GO:0045177	apical part of cell	1	407	0.5209	0.768811	ncbi_106046827(PTH1R)
GO:0005759	mitochondrial matrix	1	412	0.525282	0.768811	ncbi_106042090(DMGDH)
GO:0044440	endosomal part	1	421	0.533073	0.768811	ncbi_106034970(Rab31)
GO:0098687	chromosomal region	1	421	0.533073	0.768811	ncbi_106045170(KIF24)
GO:0098805	whole membrane	4	2134	0.540138	0.768811	ncbi_106034970(Rab31);ncbi_106044300(Gpr157);ncbi_106044910(DCC);ncbi_106046827(PTH1R)
GO:0044451	nucleoplasm part	2	1001	0.540701	0.768811	ncbi_106031558(Dusp10);ncbi_106044938(Nwd1)
GO:0005783	endoplasmic reticulum	3	1574	0.54269	0.768811	ncbi_106030350(HACD1);ncbi_106034082(COL24A1);ncbi_106043718(COL22A1)
GO:0033267	axon part	1	440	0.54912	0.768871	ncbi_106044910(DCC)
GO:0005813	centrosome	1	445	0.553254	0.768871	ncbi_106045170(KIF24)
GO:0098590	plasma membrane region	2	1027	0.555067	0.768871	ncbi_106044300(Gpr157);ncbi_106046827(PTH1R)
GO:0005654	nucleoplasm	5	2761	0.563167	0.774354	ncbi_106031558(Dusp10);ncbi_106038816(ESRRB);ncbi_106042816(MAPKAPK3);ncbi_106043710(AGO2);ncbi_106044938(Nwd1)
GO:0098588	bounding membrane of organelle	4	2250	0.585546	0.799249	ncbi_106030350(HACD1);ncbi_106034970(Rab31);ncbi_106041082(CALN1);ncbi_106044300(Gpr157)
GO:1902494	catalytic complex	3	1681	0.589963	0.799442	ncbi_106042090(DMGDH);ncbi_106043710(AGO2);ncbi_106044938(Nwd1)
GO:0032991	macromolecular complex	9	5145	0.603021	0.811258	ncbi_106034082(COL24A1);ncbi_106042084(Bhmt);ncbi_106042090(DMGDH);ncbi_106043710(AGO2);ncbi_106043718(COL22A1);ncbi_106044938(Nwd1);ncbi_106045170(KIF24);ncbi_106046827(PTH1R);ncbi_106047009(Tnfaip2)
GO:0099513	polymeric cytoskeletal fiber	1	538	0.623858	0.822242	ncbi_106045170(KIF24)
GO:0099568	cytoplasmic region	1	542	0.626641	0.822242	ncbi_106047009(Tnfaip2)
GO:0000785	chromatin	1	547	0.630093	0.822242	ncbi_106044938(Nwd1)
GO:0044422	organelle part	13	7471	0.632794	0.822242	ncbi_106030350(HACD1);ncbi_106031558(Dusp10);ncbi_106034082(COL24A1);ncbi_106034970(Rab31);ncbi_106038816(ESRRB);ncbi_106041082(CALN1);ncbi_106042090(DMGDH);ncbi_106042816(MAPKAPK3);ncbi_106043710(AGO2);ncbi_106043718(COL22A1);ncbi_106044300(Gpr157);ncbi_106044938(Nwd1);ncbi_106045170(KIF24)
GO:0005929	cilium	1	563	0.640935	0.822242	ncbi_106044300(Gpr157)
GO:0044454	nuclear chromosome part	1	572	0.646899	0.822242	ncbi_106044938(Nwd1)
GO:0043227	membrane-bounded organelle	15	8618	0.64947	0.822242	ncbi_106030350(HACD1);ncbi_106031558(Dusp10);ncbi_106033939(zmat1);ncbi_106034082(COL24A1);ncbi_106034970(Rab31);ncbi_106038816(ESRRB);ncbi_106041082(CALN1);ncbi_106042084(Bhmt);ncbi_106042090(DMGDH);ncbi_106042816(MAPKAPK3);ncbi_106043710(AGO2);ncbi_106043718(COL22A1);ncbi_106044300(Gpr157);ncbi_106044938(Nwd1);ncbi_106046827(PTH1R)
GO:0030141	secretory granule	1	584	0.654704	0.822242	ncbi_106034970(Rab31)
GO:0016604	nuclear body	1	591	0.65918	0.822242	ncbi_106031558(Dusp10)
GO:0030659	cytoplasmic vesicle membrane	1	601	0.665479	0.822242	ncbi_106034970(Rab31)
GO:0097447	dendritic tree	1	604	0.667347	0.822242	ncbi_106043710(AGO2)
GO:0005815	microtubule organizing center	1	605	0.667967	0.822242	ncbi_106045170(KIF24)
GO:0030425	dendrite	1	606	0.668586	0.822242	ncbi_106043710(AGO2)
GO:0000228	nuclear chromosome	1	615	0.67411	0.822242	ncbi_106044938(Nwd1)
GO:0012506	vesicle membrane	1	620	0.677141	0.822242	ncbi_106034970(Rab31)
GO:0043005	neuron projection	2	1297	0.686541	0.828278	ncbi_106043710(AGO2);ncbi_106044910(DCC)
GO:0031982	vesicle	3	1981	0.706535	0.844828	ncbi_106034970(Rab31);ncbi_106042084(Bhmt);ncbi_106043710(AGO2)
GO:0030424	axon	1	676	0.709294	0.844828	ncbi_106044910(DCC)
GO:0031981	nuclear lumen	5	3245	0.720072	0.850489	ncbi_106031558(Dusp10);ncbi_106038816(ESRRB);ncbi_106042816(MAPKAPK3);ncbi_106043710(AGO2);ncbi_106044938(Nwd1)
GO:0044446	intracellular organelle part	12	7255	0.723143	0.850489	ncbi_106030350(HACD1);ncbi_106031558(Dusp10);ncbi_106034082(COL24A1);ncbi_106034970(Rab31);ncbi_106038816(ESRRB);ncbi_106041082(CALN1);ncbi_106042090(DMGDH);ncbi_106042816(MAPKAPK3);ncbi_106043710(AGO2);ncbi_106043718(COL22A1);ncbi_106044938(Nwd1);ncbi_106045170(KIF24)
GO:0099503	secretory vesicle	1	725	0.734894	0.854538	ncbi_106034970(Rab31)
GO:0005739	mitochondrion	2	1420	0.735725	0.854538	ncbi_106042090(DMGDH);ncbi_106043710(AGO2)
GO:0099512	supramolecular fiber	1	759	0.751375	0.867328	ncbi_106045170(KIF24)
GO:0043226	organelle	16	9537	0.760861	0.871382	ncbi_106030350(HACD1);ncbi_106031558(Dusp10);ncbi_106033939(zmat1);ncbi_106034082(COL24A1);ncbi_106034970(Rab31);ncbi_106038816(ESRRB);ncbi_106041082(CALN1);ncbi_106042084(Bhmt);ncbi_106042090(DMGDH);ncbi_106042816(MAPKAPK3);ncbi_106043710(AGO2);ncbi_106043718(COL22A1);ncbi_106044300(Gpr157);ncbi_106044938(Nwd1);ncbi_106045170(KIF24);ncbi_106046827(PTH1R)
GO:0005768	endosome	1	787	0.764207	0.871382	ncbi_106034970(Rab31)
GO:0098827	endoplasmic reticulum subcompartment	1	834	0.784334	0.886342	ncbi_106030350(HACD1)
GO:0031090	organelle membrane	4	2890	0.789336	0.886342	ncbi_106030350(HACD1);ncbi_106034970(Rab31);ncbi_106041082(CALN1);ncbi_106044300(Gpr157)
GO:0097458	neuron part	2	1584	0.791546	0.886342	ncbi_106043710(AGO2);ncbi_106044910(DCC)
GO:0036477	somatodendritic compartment	1	888	0.805431	0.894983	ncbi_106043710(AGO2)
GO:0005789	endoplasmic reticulum membrane	1	902	0.810569	0.894983	ncbi_106030350(HACD1)
GO:0044429	mitochondrial part	1	914	0.81487	0.894983	ncbi_106042090(DMGDH)
GO:0044425	membrane part	8	5453	0.822586	0.894983	ncbi_106030350(HACD1);ncbi_106032394(SLC2A12);ncbi_106041082(CALN1);ncbi_106043227(FREM2);ncbi_106044300(Gpr157);ncbi_106044910(DCC);ncbi_106046827(PTH1R);ncbi_106048105(GPR158)
GO:0042175	nuclear outer membrane-endoplasmic reticulum membrane network	1	938	0.823193	0.894983	ncbi_106030350(HACD1)
GO:0044428	nuclear part	5	3690	0.828771	0.89584	ncbi_106031558(Dusp10);ncbi_106038816(ESRRB);ncbi_106042816(MAPKAPK3);ncbi_106043710(AGO2);ncbi_106044938(Nwd1)
GO:0030054	cell junction	1	999	0.842767	0.905733	ncbi_106043710(AGO2)
GO:0015630	microtubule cytoskeleton	1	1056	0.859171	0.918086	ncbi_106045170(KIF24)
GO:0043231	intracellular membrane-bounded organelle	13	8479	0.869985	0.924359	ncbi_106030350(HACD1);ncbi_106031558(Dusp10);ncbi_106033939(zmat1);ncbi_106034082(COL24A1);ncbi_106034970(Rab31);ncbi_106038816(ESRRB);ncbi_106041082(CALN1);ncbi_106042090(DMGDH);ncbi_106042816(MAPKAPK3);ncbi_106043710(AGO2);ncbi_106043718(COL22A1);ncbi_106044938(Nwd1);ncbi_106046827(PTH1R)
GO:0044433	cytoplasmic vesicle part	1	1125	0.876844	0.926383	ncbi_106034970(Rab31)
GO:0005634	nucleus	7	5318	0.896806	0.93935	ncbi_106031558(Dusp10);ncbi_106033939(zmat1);ncbi_106038816(ESRRB);ncbi_106042816(MAPKAPK3);ncbi_106043710(AGO2);ncbi_106044938(Nwd1);ncbi_106046827(PTH1R)
GO:0016023	cytoplasmic, membrane-bounded vesicle	1	1237	0.901098	0.93935	ncbi_106034970(Rab31)
GO:0016020	membrane	10	7097	0.904187	0.93935	ncbi_106030350(HACD1);ncbi_106032394(SLC2A12);ncbi_106034970(Rab31);ncbi_106037182(adss1-a);ncbi_106041082(CALN1);ncbi_106043227(FREM2);ncbi_106044300(Gpr157);ncbi_106044910(DCC);ncbi_106046827(PTH1R);ncbi_106048105(GPR158)
GO:0043229	intracellular organelle	14	9352	0.923606	0.953462	ncbi_106030350(HACD1);ncbi_106031558(Dusp10);ncbi_106033939(zmat1);ncbi_106034082(COL24A1);ncbi_106034970(Rab31);ncbi_106038816(ESRRB);ncbi_106041082(CALN1);ncbi_106042090(DMGDH);ncbi_106042816(MAPKAPK3);ncbi_106043710(AGO2);ncbi_106043718(COL22A1);ncbi_106044938(Nwd1);ncbi_106045170(KIF24);ncbi_106046827(PTH1R)
GO:0044430	cytoskeletal part	1	1422	0.931475	0.953462	ncbi_106045170(KIF24)
GO:0043232	intracellular non-membrane-bounded organelle	4	3753	0.934575	0.953462	ncbi_106038816(ESRRB);ncbi_106043710(AGO2);ncbi_106044938(Nwd1);ncbi_106045170(KIF24)
GO:0043228	non-membrane-bounded organelle	4	3790	0.938166	0.953462	ncbi_106038816(ESRRB);ncbi_106043710(AGO2);ncbi_106044938(Nwd1);ncbi_106045170(KIF24)
GO:0031410	cytoplasmic vesicle	1	1825	0.969825	0.975351	ncbi_106034970(Rab31)
GO:0005856	cytoskeleton	1	1830	0.970136	0.975351	ncbi_106045170(KIF24)
GO:0005575	cellular_component	23	12937	1	1	ncbi_106030350(HACD1);ncbi_106031558(Dusp10);ncbi_106032394(SLC2A12);ncbi_106033939(zmat1);ncbi_106034082(COL24A1);ncbi_106034970(Rab31);ncbi_106037182(adss1-a);ncbi_106038816(ESRRB);ncbi_106041082(CALN1);ncbi_106042084(Bhmt);ncbi_106042090(DMGDH);ncbi_106042816(MAPKAPK3);ncbi_106043227(FREM2);ncbi_106043336(GADL1);ncbi_106043710(AGO2);ncbi_106043718(COL22A1);ncbi_106044300(Gpr157);ncbi_106044910…

## Sheet: WZE-1D-vs-STE-1D.CG-All.C
GO ID	Description	WZE-1D-vs-STE-1D.CG-All (27)	All (12937)	pvalue	p.adjust	Genes
GO:0005596	collagen type XIV trimer	1	1	0.00208704	0.13079	ncbi_106038483(COL14A1)
GO:1990204	oxidoreductase complex	3	138	0.00288002	0.13079	ncbi_106033768(Idh3a);ncbi_106034445(Ndufa10);ncbi_106042157(CYBB)
GO:0070062	extracellular exosome	3	149	0.00357604	0.13079	ncbi_106042084(Bhmt);ncbi_106043710(AGO2);ncbi_106048649(ANPEP)
GO:1903561	extracellular vesicle	3	154	0.00392359	0.13079	ncbi_106042084(Bhmt);ncbi_106043710(AGO2);ncbi_106048649(ANPEP)
GO:0065010	extracellular membrane-bounded organelle	3	155	0.00399549	0.13079	ncbi_106042084(Bhmt);ncbi_106043710(AGO2);ncbi_106048649(ANPEP)
GO:0043230	extracellular organelle	3	159	0.00429115	0.13079	ncbi_106042084(Bhmt);ncbi_106043710(AGO2);ncbi_106048649(ANPEP)
GO:0043209	myelin sheath	3	168	0.00500428	0.13079	ncbi_106033768(Idh3a);ncbi_106034445(Ndufa10);ncbi_106041308(CNTN2)
GO:0030934	anchoring collagen complex	1	3	0.00624854	0.13079	ncbi_106038483(COL14A1)
GO:0005593	FACIT collagen trimer	1	4	0.00832301	0.13079	ncbi_106038483(COL14A1)
GO:0005962	mitochondrial isocitrate dehydrogenase complex (NAD+)	1	4	0.00832301	0.13079	ncbi_106033768(Idh3a)
GO:0042105	alpha-beta T cell receptor complex	1	4	0.00832301	0.13079	ncbi_106039849(CD3D)
GO:0045242	isocitrate dehydrogenase complex (NAD+)	1	4	0.00832301	0.13079	ncbi_106033768(Idh3a)
GO:0045243	cytosolic isocitrate dehydrogenase complex (NAD+)	1	4	0.00832301	0.13079	ncbi_106033768(Idh3a)
GO:0045246	cytosolic tricarboxylic acid cycle enzyme complex	1	4	0.00832301	0.13079	ncbi_106033768(Idh3a)
GO:0030667	secretory granule membrane	3	208	0.00901728	0.132253	ncbi_106041956(PTPRC);ncbi_106042157(CYBB);ncbi_106048649(ANPEP)
GO:0005759	mitochondrial matrix	4	412	0.00995575	0.136892	ncbi_106033768(Idh3a);ncbi_106034445(Ndufa10);ncbi_106039503(NSUN3);ncbi_106042680(PDSS1)
GO:0071013	catalytic step 2 spliceosome	2	81	0.0122799	0.152282	ncbi_106041011(Raly);ncbi_106046358(PHF5A)
GO:0070578	RISC-loading complex	1	6	0.0124595	0.152282	ncbi_106043710(AGO2)
GO:0035068	micro-ribonucleoprotein complex	1	7	0.0145215	0.168143	ncbi_106043710(AGO2)
GO:0098798	mitochondrial protein complex	3	265	0.0172903	0.178229	ncbi_106033768(Idh3a);ncbi_106034445(Ndufa10);ncbi_106039503(NSUN3)
GO:1902494	catalytic complex	8	1681	0.0181409	0.178229	ncbi_106033768(Idh3a);ncbi_106034445(Ndufa10);ncbi_106034454(Asb18);ncbi_106041011(Raly);ncbi_106042157(CYBB);ncbi_106042680(PDSS1);ncbi_106043710(AGO2);ncbi_106046358(PHF5A)
GO:0043020	NADPH oxidase complex	1	9	0.018633	0.178229	ncbi_106042157(CYBB)
GO:0044224	juxtaparanode region of axon	1	9	0.018633	0.178229	ncbi_106041308(CNTN2)
GO:0030062	mitochondrial tricarboxylic acid cycle enzyme complex	1	11	0.022728	0.20834	ncbi_106033768(Idh3a)
GO:0016442	RISC complex	1	13	0.0268066	0.226144	ncbi_106043710(AGO2)
GO:0031314	extrinsic component of mitochondrial inner membrane	1	13	0.0268066	0.226144	ncbi_106042680(PDSS1)
GO:0031332	RNAi effector complex	1	14	0.0288397	0.226144	ncbi_106043710(AGO2)
GO:0033268	node of Ranvier	1	14	0.0288397	0.226144	ncbi_106041308(CNTN2)
GO:0044421	extracellular region part	6	1188	0.0327164	0.226144	ncbi_106038483(COL14A1);ncbi_106042084(Bhmt);ncbi_106043710(AGO2);ncbi_106045348(Dkk2);ncbi_106045497(Adamts20);ncbi_106048649(ANPEP)
GO:0005614	interstitial matrix	1	16	0.0328937	0.226144	ncbi_106038483(COL14A1)
GO:0005845	mRNA cap binding complex	1	16	0.0328937	0.226144	ncbi_106043710(AGO2)
GO:0042101	T cell receptor complex	1	16	0.0328937	0.226144	ncbi_106039849(CD3D)
GO:0030659	cytoplasmic vesicle membrane	4	601	0.0346184	0.230789	ncbi_106039849(CD3D);ncbi_106041956(PTPRC);ncbi_106042157(CYBB);ncbi_106048649(ANPEP)
GO:0000800	lateral element	1	18	0.0369314	0.23156	ncbi_106031030(SYCP3)
GO:0012506	vesicle membrane	4	620	0.0381765	0.23156	ncbi_106039849(CD3D);ncbi_106041956(PTPRC);ncbi_106042157(CYBB);ncbi_106048649(ANPEP)
GO:0005615	extracellular space	5	918	0.0389142	0.23156	ncbi_106042084(Bhmt);ncbi_106043710(AGO2);ncbi_106045348(Dkk2);ncbi_106045497(Adamts20);ncbi_106048649(ANPEP)
GO:0034518	RNA cap binding complex	1	19	0.0389442	0.23156	ncbi_106043710(AGO2)
GO:0005689	U12-type spliceosomal complex	1	20	0.0409529	0.237096	ncbi_106046358(PHF5A)
GO:0005686	U2 snRNP	1	21	0.0429576	0.242325	ncbi_106046358(PHF5A)
GO:0045239	tricarboxylic acid cycle enzyme complex	1	22	0.0449582	0.24727	ncbi_106033768(Idh3a)
GO:1902555	endoribonuclease complex	1	25	0.050936	0.273315	ncbi_106043710(AGO2)
GO:0033179	proton-transporting V-type ATPase, V0 domain	1	27	0.0549011	0.285311	ncbi_106041011(Raly)
GO:0031988	membrane-bounded vesicle	6	1352	0.0561532	0.285311	ncbi_106039849(CD3D);ncbi_106041956(PTPRC);ncbi_106042084(Bhmt);ncbi_106042157(CYBB);ncbi_106043710(AGO2);ncbi_106048649(ANPEP)
GO:0005681	spliceosomal complex	2	186	0.0570622	0.285311	ncbi_106041011(Raly);ncbi_106046358(PHF5A)
GO:0005747	mitochondrial respiratory chain complex I	1	32	0.0647443	0.309647	ncbi_106034445(Ndufa10)
GO:0045271	respiratory chain complex I	1	32	0.0647443	0.309647	ncbi_106034445(Ndufa10)
GO:0043234	protein complex	13	4256	0.0717321	0.325724	Anser_cygnoides_newGene_27316(MYH1B);ncbi_106033768(Idh3a);ncbi_106034445(Ndufa10);ncbi_106034454(Asb18);ncbi_106038483(COL14A1);ncbi_106039503(NSUN3);ncbi_106039849(CD3D);ncbi_106041011(Raly);ncbi_106041308(CNTN2);ncbi_106042157(CYBB);ncbi_106042680(PDSS1);ncbi_106043710(AGO2);ncbi_106046358(PHF5A)
GO:0000795	synaptonemal complex	1	36	0.0725477	0.325724	ncbi_106031030(SYCP3)
GO:0030964	NADH dehydrogenase complex	1	36	0.0725477	0.325724	ncbi_106034445(Ndufa10)
GO:0071011	precatalytic spliceosome	1	37	0.0744887	0.32775	ncbi_106046358(PHF5A)
GO:0009897	external side of plasma membrane	2	222	0.0777505	0.330291	ncbi_106041956(PTPRC);ncbi_106048649(ANPEP)
GO:0070821	tertiary granule membrane	1	39	0.078359	0.330291	ncbi_106042157(CYBB)
GO:0044455	mitochondrial membrane part	2	225	0.0795702	0.330291	ncbi_106034445(Ndufa10);ncbi_106042680(PDSS1)
GO:0005762	mitochondrial large ribosomal subunit	1	45	0.0898767	0.366164	ncbi_106039503(NSUN3)
GO:0009288	bacterial-type flagellum	1	48	0.0955835	0.382334	ncbi_106033768(Idh3a)
GO:0033177	proton-transporting two-sector ATPase complex, proton-transporting domain	1	50	0.0993688	0.384074	ncbi_106041011(Raly)
GO:0030529	intracellular ribonucleoprotein complex	4	861	0.101214	0.384074	ncbi_106039503(NSUN3);ncbi_106041011(Raly);ncbi_106043710(AGO2);ncbi_106046358(PHF5A)
GO:0031312	extrinsic component of organelle membrane	1	51	0.101256	0.384074	ncbi_106042680(PDSS1)
GO:0030670	phagocytic vesicle membrane	1	53	0.105018	0.38847	ncbi_106042157(CYBB)
GO:0035579	specific granule membrane	1	55	0.108766	0.38847	ncbi_106042157(CYBB)
GO:0098803	respiratory chain complex	1	55	0.108766	0.38847	ncbi_106034445(Ndufa10)
GO:0036477	somatodendritic compartment	4	888	0.110261	0.38847	ncbi_106029851(pitx3);ncbi_106041308(CNTN2);ncbi_106042157(CYBB);ncbi_106043710(AGO2)
GO:0098796	membrane protein complex	5	1250	0.113271	0.38847	ncbi_106034445(Ndufa10);ncbi_106039849(CD3D);ncbi_106041011(Raly);ncbi_106041308(CNTN2);ncbi_106042157(CYBB)
GO:0005746	mitochondrial respiratory chain	1	58	0.114358	0.38847	ncbi_106034445(Ndufa10)
GO:1990904	ribonucleoprotein complex	4	905	0.116147	0.38847	ncbi_106039503(NSUN3);ncbi_106041011(Raly);ncbi_106043710(AGO2);ncbi_106046358(PHF5A)
GO:0098797	plasma membrane protein complex	3	579	0.118102	0.38847	ncbi_106039849(CD3D);ncbi_106041308(CNTN2);ncbi_106042157(CYBB)
GO:0044429	mitochondrial part	4	914	0.119321	0.38847	ncbi_106033768(Idh3a);ncbi_106034445(Ndufa10);ncbi_106039503(NSUN3);ncbi_106042680(PDSS1)
GO:0030141	secretory granule	3	584	0.120375	0.38847	ncbi_106041956(PTPRC);ncbi_106042157(CYBB);ncbi_106048649(ANPEP)
GO:0000315	organellar large ribosomal subunit	1	63	0.123604	0.38847	ncbi_106039503(NSUN3)
GO:0044304	main axon	1	63	0.123604	0.38847	ncbi_106041308(CNTN2)
GO:0097525	spliceosomal snRNP complex	1	64	0.125442	0.388694	ncbi_106046358(PHF5A)
GO:0005844	polysome	1	65	0.127277	0.388901	ncbi_106043710(AGO2)
GO:0000932	cytoplasmic mRNA processing body	1	68	0.132757	0.395593	ncbi_106043710(AGO2)
GO:0005581	collagen trimer	1	70	0.136393	0.395593	ncbi_106038483(COL14A1)
GO:0070469	respiratory chain	1	70	0.136393	0.395593	ncbi_106034445(Ndufa10)
GO:0032991	macromolecular complex	14	5145	0.138806	0.395593	Anser_cygnoides_newGene_27316(MYH1B);ncbi_106033768(Idh3a);ncbi_106034445(Ndufa10);ncbi_106034454(Asb18);ncbi_106038483(COL14A1);ncbi_106039503(NSUN3);ncbi_106039849(CD3D);ncbi_106041011(Raly);ncbi_106041308(CNTN2);ncbi_106042084(Bhmt);ncbi_106042157(CYBB);ncbi_106042680(PDSS1);ncbi_106043710(AGO2);ncbi_106046358(PHF5A)
GO:0045121	membrane raft	2	316	0.140256	0.395593	ncbi_106041956(PTPRC);ncbi_106042157(CYBB)
GO:0098857	membrane microdomain	2	316	0.140256	0.395593	ncbi_106041956(PTPRC);ncbi_106042157(CYBB)
GO:0030532	small nuclear ribonucleoprotein complex	1	74	0.143619	0.397065	ncbi_106046358(PHF5A)
GO:0043025	neuronal cell body	3	636	0.144979	0.397065	ncbi_106029851(pitx3);ncbi_106041308(CNTN2);ncbi_106042157(CYBB)
GO:0005887	integral component of plasma membrane	5	1356	0.146192	0.397065	ncbi_106036674(ADRA1D);ncbi_106039849(CD3D);ncbi_106041308(CNTN2);ncbi_106041956(PTPRC);ncbi_106042157(CYBB)
GO:0016459	myosin complex	1	77	0.149001	0.39976	Anser_cygnoides_newGene_27316(MYH1B)
GO:0005761	mitochondrial ribosome	1	80	0.154351	0.408452	ncbi_106039503(NSUN3)
GO:0008076	voltage-gated potassium channel complex	1	82	0.157899	0.408452	ncbi_106041308(CNTN2)
GO:0033176	proton-transporting V-type ATPase complex	1	82	0.157899	0.408452	ncbi_106041011(Raly)
GO:0030665	clathrin-coated vesicle membrane	1	83	0.159667	0.408452	ncbi_106039849(CD3D)
GO:0034705	potassium channel complex	1	87	0.166707	0.411181	ncbi_106041308(CNTN2)
GO:0005739	mitochondrion	5	1420	0.167984	0.411181	ncbi_106033768(Idh3a);ncbi_106034445(Ndufa10);ncbi_106039503(NSUN3);ncbi_106042680(PDSS1);ncbi_106043710(AGO2)
GO:0070820	tertiary granule	1	88	0.168457	0.411181	ncbi_106042157(CYBB)
GO:0042581	specific granule	1	89	0.170205	0.411181	ncbi_106042157(CYBB)
GO:0031226	intrinsic component of plasma membrane	5	1428	0.170802	0.411181	ncbi_106036674(ADRA1D);ncbi_106039849(CD3D);ncbi_106041308(CNTN2);ncbi_106041956(PTPRC);ncbi_106042157(CYBB)
GO:0005793	endoplasmic reticulum-Golgi intermediate compartment	1	90	0.171949	0.411181	ncbi_106048649(ANPEP)
GO:0016363	nuclear matrix	1	93	0.177159	0.416432	ncbi_106046358(PHF5A)
GO:0009986	cell surface	3	701	0.17793	0.416432	ncbi_106041308(CNTN2);ncbi_106041956(PTPRC);ncbi_106048649(ANPEP)
GO:0044297	cell body	3	706	0.180553	0.418122	ncbi_106029851(pitx3);ncbi_106041308(CNTN2);ncbi_106042157(CYBB)
GO:0099503	secretory vesicle	3	725	0.190623	0.436843	ncbi_106041956(PTPRC);ncbi_106042157(CYBB);ncbi_106048649(ANPEP)
GO:0031225	anchored component of membrane	1	103	0.194299	0.440679	ncbi_106041308(CNTN2)
GO:0005743	mitochondrial inner membrane	2	398	0.201184	0.448525	ncbi_106034445(Ndufa10);ncbi_106042680(PDSS1)
GO:0005576	extracellular region	6	1921	0.202794	0.448525	ncbi_106038483(COL14A1);ncbi_106042084(Bhmt);ncbi_106043710(AGO2);ncbi_106045348(Dkk2);ncbi_106045497(Adamts20);ncbi_106048649(ANPEP)
GO:0044433	cytoplasmic vesicle part	4	1125	0.203875	0.448525	ncbi_106039849(CD3D);ncbi_106041956(PTPRC);ncbi_106042157(CYBB);ncbi_106048649(ANPEP)
GO:0045335	phagocytic vesicle	1	110	0.206093	0.448915	ncbi_106042157(CYBB)
GO:0015934	large ribosomal subunit	1	115	0.214415	0.459627	ncbi_106039503(NSUN3)
GO:0005791	rough endoplasmic reticulum	1	118	0.219367	0.459627	ncbi_106042157(CYBB)
GO:0016469	proton-transporting two-sector ATPase complex	1	118	0.219367	0.459627	ncbi_106041011(Raly)
GO:0030666	endocytic vesicle membrane	1	118	0.219367	0.459627	ncbi_106042157(CYBB)
GO:0031982	vesicle	6	1981	0.223554	0.46398	ncbi_106039849(CD3D);ncbi_106041956(PTPRC);ncbi_106042084(Bhmt);ncbi_106042157(CYBB);ncbi_106043710(AGO2);ncbi_106048649(ANPEP)
GO:0000313	organellar ribosome	1	123	0.227555	0.464856	ncbi_106039503(NSUN3)
GO:0097458	neuron part	5	1584	0.229476	0.464856	ncbi_106029851(pitx3);ncbi_106041308(CNTN2);ncbi_106042157(CYBB);ncbi_106043710(AGO2);ncbi_106046728(TPH2)
GO:0044420	extracellular matrix component	1	126	0.232428	0.464856	ncbi_106038483(COL14A1)
GO:0098800	inner mitochondrial membrane protein complex	1	126	0.232428	0.464856	ncbi_106034445(Ndufa10)
GO:0019866	organelle inner membrane	2	452	0.242959	0.479496	ncbi_106034445(Ndufa10);ncbi_106042680(PDSS1)
GO:0000794	condensed nuclear chromosome	1	137	0.250043	0.479496	ncbi_106031030(SYCP3)
GO:0098802	plasma membrane receptor complex	1	137	0.250043	0.479496	ncbi_106039849(CD3D)
GO:0030662	coated vesicle membrane	1	138	0.251625	0.479496	ncbi_106039849(CD3D)
GO:0042995	cell projection	6	2063	0.253159	0.479496	ncbi_106033768(Idh3a);ncbi_106041308(CNTN2);ncbi_106042157(CYBB);ncbi_106042456(BBS7);ncbi_106043710(AGO2);ncbi_106046728(TPH2)
GO:0005578	proteinaceous extracellular matrix	1	140	0.254779	0.479496	ncbi_106038483(COL14A1)
GO:0016023	cytoplasmic, membrane-bounded vesicle	4	1237	0.255005	0.479496	ncbi_106039849(CD3D);ncbi_106041956(PTPRC);ncbi_106042157(CYBB);ncbi_106048649(ANPEP)
GO:0030136	clathrin-coated vesicle	1	147	0.265719	0.495408	ncbi_106039849(CD3D)
GO:0005925	focal adhesion	1	152	0.273438	0.505515	ncbi_106041956(PTPRC)
GO:0043005	neuron projection	4	1297	0.283595	0.51627	ncbi_106041308(CNTN2);ncbi_106042157(CYBB);ncbi_106043710(AGO2);ncbi_106046728(TPH2)
GO:0034399	nuclear periphery	1	160	0.285626	0.51627	ncbi_106046358(PHF5A)
GO:0098552	side of membrane	2	509	0.287573	0.51627	ncbi_106041956(PTPRC);ncbi_106048649(ANPEP)
GO:0005924	cell-substrate adherens junction	1	162	0.288642	0.51627	ncbi_106041956(PTPRC)
GO:0030055	cell-substrate junction	1	175	0.30795	0.546363	ncbi_106041956(PTPRC)
GO:0034703	cation channel complex	1	189	0.328178	0.575494	ncbi_106041308(CNTN2)
GO:0031514	motile cilium	1	190	0.329601	0.575494	ncbi_106042456(BBS7)
GO:0044391	ribosomal subunit	1	197	0.339481	0.588077	ncbi_106039503(NSUN3)
GO:0036464	cytoplasmic ribonucleoprotein granule	1	212	0.360181	0.614236	ncbi_106043710(AGO2)
GO:0097447	dendritic tree	2	604	0.361424	0.614236	ncbi_106042157(CYBB);ncbi_106043710(AGO2)
GO:0030425	dendrite	2	606	0.362958	0.614236	ncbi_106042157(CYBB);ncbi_106043710(AGO2)
GO:0031966	mitochondrial membrane	2	617	0.371375	0.622721	ncbi_106034445(Ndufa10);ncbi_106042680(PDSS1)
GO:0035770	ribonucleoprotein granule	1	222	0.373632	0.622721	ncbi_106043710(AGO2)
GO:0030135	coated vesicle	1	233	0.388115	0.63819	ncbi_106039849(CD3D)
GO:0031983	vesicle lumen	1	234	0.389415	0.63819	ncbi_106048649(ANPEP)
GO:0044459	plasma membrane part	6	2416	0.391617	0.63819	ncbi_106036674(ADRA1D);ncbi_106039849(CD3D);ncbi_106041308(CNTN2);ncbi_106041956(PTPRC);ncbi_106042157(CYBB);ncbi_106048649(ANPEP)
GO:0030139	endocytic vesicle	1	238	0.39459	0.638308	ncbi_106042157(CYBB)
GO:0005740	mitochondrial envelope	2	653	0.398643	0.640156	ncbi_106034445(Ndufa10);ncbi_106042680(PDSS1)
GO:0031967	organelle envelope	3	1094	0.402807	0.642156	ncbi_106034445(Ndufa10);ncbi_106042157(CYBB);ncbi_106042680(PDSS1)
GO:0005788	endoplasmic reticulum lumen	1	247	0.406081	0.642717	ncbi_106038483(COL14A1)
GO:0000793	condensed chromosome	1	251	0.41112	0.646045	ncbi_106031030(SYCP3)
GO:0034702	ion channel complex	1	256	0.417361	0.651201	ncbi_106041308(CNTN2)
GO:0009898	cytoplasmic side of plasma membrane	1	260	0.422308	0.654279	ncbi_106041956(PTPRC)
GO:0043235	receptor complex	1	266	0.429652	0.661003	ncbi_106039849(CD3D)
GO:0019898	extrinsic component of membrane	1	271	0.435704	0.665659	ncbi_106042680(PDSS1)
GO:0005912	adherens junction	1	276	0.441694	0.670156	ncbi_106041956(PTPRC)
GO:0000775	chromosome, centromeric region	1	281	0.447622	0.6745	ncbi_106031030(SYCP3)
GO:0005840	ribosome	1	284	0.451151	0.674739	ncbi_106039503(NSUN3)
GO:0070161	anchoring junction	1	287	0.454657	0.674739	ncbi_106041956(PTPRC)
GO:0098562	cytoplasmic side of membrane	1	289	0.456982	0.674739	ncbi_106041956(PTPRC)
GO:0016607	nuclear speck	1	303	0.472996	0.693727	ncbi_106046358(PHF5A)
GO:0044425	membrane part	12	5453	0.477378	0.695518	ncbi_106034445(Ndufa10);ncbi_106034734(CACNG5);ncbi_106036674(ADRA1D);ncbi_106039849(CD3D);ncbi_106041011(Raly);ncbi_106041308(CNTN2);ncbi_106041956(PTPRC);ncbi_106042157(CYBB);ncbi_106042680(PDSS1);ncbi_106043974(TECRL);ncbi_106044030(SLC35F4);ncbi_106048649(ANPEP)
GO:0031012	extracellular matrix	1	318	0.489648	0.70795	ncbi_106038483(COL14A1)
GO:0031975	envelope	3	1258	0.496076	0.70795	ncbi_106034445(Ndufa10);ncbi_106042157(CYBB);ncbi_106042680(PDSS1)
GO:0031974	membrane-enclosed lumen	9	4099	0.498783	0.70795	ncbi_106031030(SYCP3);ncbi_106033768(Idh3a);ncbi_106034445(Ndufa10);ncbi_106038483(COL14A1);ncbi_106039503(NSUN3);ncbi_106042680(PDSS1);ncbi_106043710(AGO2);ncbi_106046358(PHF5A);ncbi_106048649(ANPEP)
GO:0043233	organelle lumen	9	4099	0.498783	0.70795	ncbi_106031030(SYCP3);ncbi_106033768(Idh3a);ncbi_106034445(Ndufa10);ncbi_106038483(COL14A1);ncbi_106039503(NSUN3);ncbi_106042680(PDSS1);ncbi_106043710(AGO2);ncbi_106046358(PHF5A);ncbi_106048649(ANPEP)
GO:0044445	cytosolic part	1	338	0.511065	0.720733	ncbi_106033768(Idh3a)
GO:0016021	integral component of membrane	9	4161	0.520306	0.729091	ncbi_106034734(CACNG5);ncbi_106036674(ADRA1D);ncbi_106039849(CD3D);ncbi_106041308(CNTN2);ncbi_106041956(PTPRC);ncbi_106042157(CYBB);ncbi_106043974(TECRL);ncbi_106044030(SLC35F4);ncbi_106048649(ANPEP)
GO:0031410	cytoplasmic vesicle	4	1825	0.541096	0.753425	ncbi_106039849(CD3D);ncbi_106041956(PTPRC);ncbi_106042157(CYBB);ncbi_106048649(ANPEP)
GO:0000151	ubiquitin ligase complex	1	374	0.547454	0.757483	ncbi_106034454(Asb18)
GO:0031224	intrinsic component of membrane	9	4265	0.555996	0.764495	ncbi_106034734(CACNG5);ncbi_106036674(ADRA1D);ncbi_106039849(CD3D);ncbi_106041308(CNTN2);ncbi_106041956(PTPRC);ncbi_106042157(CYBB);ncbi_106043974(TECRL);ncbi_106044030(SLC35F4);ncbi_106048649(ANPEP)
GO:0044463	cell projection part	3	1388	0.565325	0.772494	ncbi_106041308(CNTN2);ncbi_106042157(CYBB);ncbi_106043710(AGO2)
GO:1902495	transmembrane transporter complex	1	408	0.579417	0.783762	ncbi_106041308(CNTN2)
GO:0031090	organelle membrane	6	2890	0.580696	0.783762	ncbi_106034445(Ndufa10);ncbi_106039849(CD3D);ncbi_106041956(PTPRC);ncbi_106042157(CYBB);ncbi_106042680(PDSS1);ncbi_106048649(ANPEP)
GO:1990351	transporter complex	1	416	0.586615	0.786922	ncbi_106041308(CNTN2)
GO:0098687	chromosomal region	1	421	0.591054	0.788071	ncbi_106031030(SYCP3)
GO:1990234	transferase complex	2	948	0.598603	0.793329	ncbi_106034454(Asb18);ncbi_106042680(PDSS1)
GO:0033267	axon part	1	440	0.607505	0.796653	ncbi_106041308(CNTN2)
GO:0015629	actin cytoskeleton	1	441	0.608353	0.796653	Anser_cygnoides_newGene_27316(MYH1B)
GO:0005635	nuclear envelope	1	461	0.624947	0.812802	ncbi_106042157(CYBB)
GO:0030054	cell junction	2	999	0.628075	0.812802	ncbi_106041956(PTPRC);ncbi_106043710(AGO2)
GO:0005764	lysosome	1	492	0.649338	0.835405	ncbi_106042157(CYBB)
GO:0005783	endoplasmic reticulum	3	1574	0.654675	0.837375	ncbi_106038483(COL14A1);ncbi_106042157(CYBB);ncbi_106043974(TECRL)
GO:0070013	intracellular organelle lumen	8	4097	0.660117	0.839455	ncbi_106031030(SYCP3);ncbi_106033768(Idh3a);ncbi_106034445(Ndufa10);ncbi_106038483(COL14A1);ncbi_106039503(NSUN3);ncbi_106042680(PDSS1);ncbi_106043710(AGO2);ncbi_106046358(PHF5A)
GO:0098805	whole membrane	4	2134	0.672637	0.850397	ncbi_106039849(CD3D);ncbi_106041956(PTPRC);ncbi_106042157(CYBB);ncbi_106048649(ANPEP)
GO:0000323	lytic vacuole	1	529	0.676452	0.850397	ncbi_106042157(CYBB)
GO:0044432	endoplasmic reticulum part	2	1127	0.695022	0.866276	ncbi_106038483(COL14A1);ncbi_106042157(CYBB)
GO:0005929	cilium	1	563	0.69958	0.866276	ncbi_106042456(BBS7)
GO:0005622	intracellular	22	10753	0.700989	0.866276	Anser_cygnoides_newGene_27316(MYH1B);ncbi_106029851(pitx3);ncbi_106031030(SYCP3);ncbi_106033768(Idh3a);ncbi_106034445(Ndufa10);ncbi_106034454(Asb18);ncbi_106036236(NYAP2);ncbi_106036674(ADRA1D);ncbi_106038483(COL14A1);ncbi_106039503(NSUN3);ncbi_106039849(CD3D);ncbi_106041011(Raly);ncbi_106041956(PTPRC);ncbi_106042084(Bhmt);ncbi_106042157(CYBB);ncbi_106042456(BBS7);ncbi_106042680(PDSS1);ncbi_10604…
GO:0044454	nuclear chromosome part	1	572	0.70543	0.866276	ncbi_106031030(SYCP3)
GO:0044444	cytoplasmic part	15	7612	0.708771	0.866276	ncbi_106033768(Idh3a);ncbi_106034445(Ndufa10);ncbi_106034454(Asb18);ncbi_106036674(ADRA1D);ncbi_106038483(COL14A1);ncbi_106039503(NSUN3);ncbi_106039849(CD3D);ncbi_106041956(PTPRC);ncbi_106042084(Bhmt);ncbi_106042157(CYBB);ncbi_106042680(PDSS1);ncbi_106043710(AGO2);ncbi_106043974(TECRL);ncbi_106046728(TPH2);ncbi_106048649(ANPEP)
GO:0098588	bounding membrane of organelle	4	2250	0.715463	0.867214	ncbi_106039849(CD3D);ncbi_106041956(PTPRC);ncbi_106042157(CYBB);ncbi_106048649(ANPEP)
GO:0016604	nuclear body	1	591	0.717422	0.867214	ncbi_106046358(PHF5A)
GO:0000228	nuclear chromosome	1	615	0.7319	0.869579	ncbi_106031030(SYCP3)
GO:0043227	membrane-bounded organelle	17	8618	0.732507	0.869579	ncbi_106029851(pitx3);ncbi_106031030(SYCP3);ncbi_106033768(Idh3a);ncbi_106034445(Ndufa10);ncbi_106034454(Asb18);ncbi_106038483(COL14A1);ncbi_106039503(NSUN3);ncbi_106039849(CD3D);ncbi_106041011(Raly);ncbi_106041956(PTPRC);ncbi_106042084(Bhmt);ncbi_106042157(CYBB);ncbi_106042680(PDSS1);ncbi_106043710(AGO2);ncbi_106043974(TECRL);ncbi_106046358(PHF5A);ncbi_106048649(ANPEP)
GO:0043226	organelle	19	9537	0.737387	0.869579	Anser_cygnoides_newGene_27316(MYH1B);ncbi_106029851(pitx3);ncbi_106031030(SYCP3);ncbi_106033768(Idh3a);ncbi_106034445(Ndufa10);ncbi_106034454(Asb18);ncbi_106038483(COL14A1);ncbi_106039503(NSUN3);ncbi_106039849(CD3D);ncbi_106041011(Raly);ncbi_106041956(PTPRC);ncbi_106042084(Bhmt);ncbi_106042157(CYBB);ncbi_106042456(BBS7);ncbi_106042680(PDSS1);ncbi_106043710(AGO2);ncbi_106043974(TECRL);ncbi_1060463…
GO:0098589	membrane region	2	1222	0.738381	0.869579	ncbi_106041956(PTPRC);ncbi_106042157(CYBB)
GO:0044446	intracellular organelle part	14	7255	0.739143	0.869579	Anser_cygnoides_newGene_27316(MYH1B);ncbi_106031030(SYCP3);ncbi_106033768(Idh3a);ncbi_106034445(Ndufa10);ncbi_106038483(COL14A1);ncbi_106039503(NSUN3);ncbi_106039849(CD3D);ncbi_106041011(Raly);ncbi_106041956(PTPRC);ncbi_106042157(CYBB);ncbi_106042680(PDSS1);ncbi_106043710(AGO2);ncbi_106046358(PHF5A);ncbi_106048649(ANPEP)
GO:0005773	vacuole	1	661	0.757677	0.886644	ncbi_106042157(CYBB)
GO:0030424	axon	1	676	0.765554	0.891122	ncbi_106041308(CNTN2)
GO:0048471	perinuclear region of cytoplasm	1	701	0.778138	0.901002	ncbi_106042157(CYBB)
GO:0044424	intracellular part	21	10580	0.790993	0.909208	Anser_cygnoides_newGene_27316(MYH1B);ncbi_106029851(pitx3);ncbi_106031030(SYCP3);ncbi_106033768(Idh3a);ncbi_106034445(Ndufa10);ncbi_106034454(Asb18);ncbi_106036674(ADRA1D);ncbi_106038483(COL14A1);ncbi_106039503(NSUN3);ncbi_106039849(CD3D);ncbi_106041011(Raly);ncbi_106041956(PTPRC);ncbi_106042084(Bhmt);ncbi_106042157(CYBB);ncbi_106042456(BBS7);ncbi_106042680(PDSS1);ncbi_106043710(AGO2);ncbi_106043…
GO:0044422	organelle part	14	7471	0.79349	0.909208	Anser_cygnoides_newGene_27316(MYH1B);ncbi_106031030(SYCP3);ncbi_106033768(Idh3a);ncbi_106034445(Ndufa10);ncbi_106038483(COL14A1);ncbi_106039503(NSUN3);ncbi_106039849(CD3D);ncbi_106041011(Raly);ncbi_106041956(PTPRC);ncbi_106042157(CYBB);ncbi_106042680(PDSS1);ncbi_106043710(AGO2);ncbi_106046358(PHF5A);ncbi_106048649(ANPEP)
GO:0043231	intracellular membrane-bounded organelle	16	8479	0.814463	0.928403	ncbi_106029851(pitx3);ncbi_106031030(SYCP3);ncbi_106033768(Idh3a);ncbi_106034445(Ndufa10);ncbi_106034454(Asb18);ncbi_106038483(COL14A1);ncbi_106039503(NSUN3);ncbi_106039849(CD3D);ncbi_106041011(Raly);ncbi_106041956(PTPRC);ncbi_106042157(CYBB);ncbi_106042680(PDSS1);ncbi_106043710(AGO2);ncbi_106043974(TECRL);ncbi_106046358(PHF5A);ncbi_106048649(ANPEP)
GO:0005737	cytoplasm	17	9004	0.832149	0.941919	ncbi_106033768(Idh3a);ncbi_106034445(Ndufa10);ncbi_106034454(Asb18);ncbi_106036674(ADRA1D);ncbi_106038483(COL14A1);ncbi_106039503(NSUN3);ncbi_106039849(CD3D);ncbi_106041956(PTPRC);ncbi_106042084(Bhmt);ncbi_106042157(CYBB);ncbi_106042456(BBS7);ncbi_106042680(PDSS1);ncbi_106043710(AGO2);ncbi_106043974(TECRL);ncbi_106046358(PHF5A);ncbi_106046728(TPH2);ncbi_106048649(ANPEP)
GO:0098827	endoplasmic reticulum subcompartment	1	834	0.834883	0.941919	ncbi_106042157(CYBB)
GO:0005789	endoplasmic reticulum membrane	1	902	0.858207	0.963227	ncbi_106042157(CYBB)
GO:0044427	chromosomal part	1	924	0.865049	0.963227	ncbi_106031030(SYCP3)
GO:0042175	nuclear outer membrane-endoplasmic reticulum membrane network	1	938	0.869236	0.963227	ncbi_106042157(CYBB)
GO:0045202	synapse	1	945	0.871283	0.963227	ncbi_106041308(CNTN2)
GO:0005886	plasma membrane	6	4002	0.885602	0.963336	ncbi_106036674(ADRA1D);ncbi_106039849(CD3D);ncbi_106041308(CNTN2);ncbi_106041956(PTPRC);ncbi_106042157(CYBB);ncbi_106048649(ANPEP)
GO:0044451	nucleoplasm part	1	1001	0.886579	0.963336	ncbi_106046358(PHF5A)
GO:0005829	cytosol	6	4073	0.896775	0.963336	ncbi_106033768(Idh3a);ncbi_106034454(Asb18);ncbi_106036674(ADRA1D);ncbi_106042084(Bhmt);ncbi_106043710(AGO2);ncbi_106046728(TPH2)
GO:0005694	chromosome	1	1051	0.898745	0.963336	ncbi_106031030(SYCP3)
GO:0016020	membrane	12	7097	0.899816	0.963336	ncbi_106034445(Ndufa10);ncbi_106034734(CACNG5);ncbi_106036674(ADRA1D);ncbi_106039849(CD3D);ncbi_106041011(Raly);ncbi_106041308(CNTN2);ncbi_106041956(PTPRC);ncbi_106042157(CYBB);ncbi_106042680(PDSS1);ncbi_106043974(TECRL);ncbi_106044030(SLC35F4);ncbi_106048649(ANPEP)
GO:0043229	intracellular organelle	17	9352	0.900256	0.963336	Anser_cygnoides_newGene_27316(MYH1B);ncbi_106029851(pitx3);ncbi_106031030(SYCP3);ncbi_106033768(Idh3a);ncbi_106034445(Ndufa10);ncbi_106034454(Asb18);ncbi_106038483(COL14A1);ncbi_106039503(NSUN3);ncbi_106039849(CD3D);ncbi_106041011(Raly);ncbi_106041956(PTPRC);ncbi_106042157(CYBB);ncbi_106042680(PDSS1);ncbi_106043710(AGO2);ncbi_106043974(TECRL);ncbi_106046358(PHF5A);ncbi_106048649(ANPEP)
GO:0012505	endomembrane system	5	3615	0.909496	0.963336	ncbi_106038483(COL14A1);ncbi_106041956(PTPRC);ncbi_106042157(CYBB);ncbi_106043974(TECRL);ncbi_106048649(ANPEP)
GO:0044464	cell part	23	11774	0.910548	0.963336	Anser_cygnoides_newGene_27316(MYH1B);ncbi_106029851(pitx3);ncbi_106031030(SYCP3);ncbi_106033768(Idh3a);ncbi_106034445(Ndufa10);ncbi_106034454(Asb18);ncbi_106036236(NYAP2);ncbi_106036674(ADRA1D);ncbi_106038483(COL14A1);ncbi_106039503(NSUN3);ncbi_106039849(CD3D);ncbi_106041011(Raly);ncbi_106041308(CNTN2);ncbi_106041956(PTPRC);ncbi_106042084(Bhmt);ncbi_106042157(CYBB);ncbi_106042456(BBS7);ncbi_10604…
GO:0005623	cell	23	11787	0.913848	0.963336	Anser_cygnoides_newGene_27316(MYH1B);ncbi_106029851(pitx3);ncbi_106031030(SYCP3);ncbi_106033768(Idh3a);ncbi_106034445(Ndufa10);ncbi_106034454(Asb18);ncbi_106036236(NYAP2);ncbi_106036674(ADRA1D);ncbi_106038483(COL14A1);ncbi_106039503(NSUN3);ncbi_106039849(CD3D);ncbi_106041011(Raly);ncbi_106041308(CNTN2);ncbi_106041956(PTPRC);ncbi_106042084(Bhmt);ncbi_106042157(CYBB);ncbi_106042456(BBS7);ncbi_10604…
GO:0071944	cell periphery	6	4215	0.91655	0.963336	ncbi_106036674(ADRA1D);ncbi_106039849(CD3D);ncbi_106041308(CNTN2);ncbi_106041956(PTPRC);ncbi_106042157(CYBB);ncbi_106048649(ANPEP)
GO:0044428	nuclear part	5	3690	0.919548	0.963336	ncbi_106031030(SYCP3);ncbi_106041011(Raly);ncbi_106042157(CYBB);ncbi_106043710(AGO2);ncbi_106046358(PHF5A)
GO:0043228	non-membrane-bounded organelle	5	3790	0.931511	0.971243	Anser_cygnoides_newGene_27316(MYH1B);ncbi_106031030(SYCP3);ncbi_106033768(Idh3a);ncbi_106039503(NSUN3);ncbi_106043710(AGO2)
GO:0005794	Golgi apparatus	1	1342	0.948187	0.9832	ncbi_106042157(CYBB)
GO:0031984	organelle subcompartment	1	1374	0.951917	0.9832	ncbi_106042157(CYBB)
GO:0044430	cytoskeletal part	1	1422	0.95703	0.983863	Anser_cygnoides_newGene_27316(MYH1B)
GO:0005634	nucleus	7	5318	0.967353	0.98985	ncbi_106029851(pitx3);ncbi_106031030(SYCP3);ncbi_106034454(Asb18);ncbi_106041011(Raly);ncbi_106042157(CYBB);ncbi_106043710(AGO2);ncbi_106046358(PHF5A)
GO:0043232	intracellular non-membrane-bounded organelle	4	3753	0.974165	0.991824	Anser_cygnoides_newGene_27316(MYH1B);ncbi_106031030(SYCP3);ncbi_106039503(NSUN3);ncbi_106043710(AGO2)
GO:0031981	nuclear lumen	3	3245	0.979805	0.991824	ncbi_106031030(SYCP3);ncbi_106043710(AGO2);ncbi_106046358(PHF5A)
GO:0005856	cytoskeleton	1	1830	0.983795	0.991824	Anser_cygnoides_newGene_27316(MYH1B)
GO:0005654	nucleoplasm	2	2761	0.987315	0.991824	ncbi_106043710(AGO2);ncbi_106046358(PHF5A)
GO:0005575	cellular_component	27	12937	1	1	Anser_cygnoides_newGene_27316(MYH1B);ncbi_106029851(pitx3);ncbi_106031030(SYCP3);ncbi_106033768(Idh3a);ncbi_106034445(Ndufa10);ncbi_106034454(Asb18);ncbi_106034734(CACNG5);ncbi_106036236(NYAP2);ncbi_106036674(ADRA1D);ncbi_106038483(COL14A1);ncbi_106039503(NSUN3);ncbi_106039849(CD3D);ncbi_106041011(Raly);ncbi_106041308(CNTN2);ncbi_106041956(PTPRC);ncbi_106042084(Bhmt);ncbi_106042157(CYBB);ncbi_106…
