# Supplementary material for: DNA Demethylation of Myogenic Genes May Contribute to Embryonic Leg Muscle Development Differences between Wuzong and Shitou Geese
Source: Int J Mol Sci. 2023 Apr 13;24(8):7188. doi: 10.3390/ijms24087188 (PMC10138404; doi:10.3390/ijms24087188)
Supplement: Supplementary file 1 [file ijms-24-07188-s001.zip › Table S4.xls]

## Sheet: Table S6
chrBase	position	STE-E15	STE-E23	STE-1D	WZE-E15	WZE-E23	WZE-1D
ps02.23002869	283	0.384615	0.407895	0.361446	0.28169	0.285714	0.025641
ps02.23003031	445	0.272727	0.533333	0.181818	0.482759	0.487805	0.282609
ps02.23003140	554	0.258065	0.222222	0.037037	0.125	0.37931	0
ps02.23003155	569	0.869565	0.864407	0.720588	0.859649	0.766667	0.689189
ps02.23003160	574	0.863636	0.803279	0.791045	0.821429	0.859649	0.77027
ps02.23003181	595	0.885714	0.910714	0.756757	0.766667	0.901961	0.8
ps02.23003297	711	0.761905	0.68254	0.666667	0.714286	0.594203	0.581081
ps02.23003411	825	0.821918	0.738462	0.53012	0.790323	0.690141	0.538462
ps02.23003425	839	0.865854	0.742857	0.571429	0.918033	0.729412	0.60241
ps02.23003510	924	0.886364	0.82716	0.656	0.794118	0.711111	0.666667
ps02.23003813	1227	0.409091	0.411765	0.283784	0.409091	0.256757	0.25
ps02.23003852	1266	0.656716	0.576087	0.426471	0.673077	0.415584	0.362069
ps02.23003856	1270	0.628571	0.417582	0.424242	0.508772	0.432432	0.45614
ps02.23003859	1273	0.7	0.539326	0.5	0.684211	0.422535	0.592593
ps02.23003864	1278	0.641791	0.480519	0.442857	0.634615	0.483871	0.448276
ps02.23003877	1291	0.760563	0.620253	0.451613	0.649123	0.42029	0.508197
ps02.23003880	1294	0.888889	0.714286	0.483333	0.824561	0.537313	0.540984
ps02.23003910	1324	0.824324	0.68	0.383333	0.714286	0.492958	0.514706
ps02.23003931	1345	0.851852	0.581081	0.377049	0.759259	0.549296	0.472973
ps02.23004011	1425	0.506667	0.353846	0.368421	0.465116	0.457143	0.241758
ps02.23004051	1465	0.53012	0.381579	0.471264	0.564103	0.493151	0.435644
ps02.23004064	1478	0.506667	0.33871	0.431579	0.428571	0.6125	0.441176
ps02.23004073	1487	0.39759	0.36	0.479592	0.488372	0.552632	0.424242
ps02.23004107	1521	0.734177	0.561404	0.892473	0.846154	0.925373	0.78125
ps02.23004248	1662	0.390805	0.205128	0	0.552632	0.09375	0.0512821
ps02.23004295	1709	0.795181	0.830189	0.833333	0.909091	0.846154	0.8
ps02.23004433	1847	0.554054	0.428571	0.28125	0.461538	0.516129	0.423529
ps02.23004479	1893	0.830508	0.698113	0.546667	0.717391	0.769231	0.640449
ps02.23004486	1900	0.862069	0.887097	0.74359	0.808511	0.82	0.790123
ps02.23004497	1911	0.535714	0.583333	0.236111	0.541667	0.489362	0.35
ps02.23004628	2042	0.59375	0.0967742	0.333333	0.571429	0.44	0.545455
ps02.23004783	2197	0.484848	0.491803	0.452055	0.666667	0.621212	0.403846
ps02.23004880	2294	0.575	0.506667	0.4625	0.580645	0.44086	0.461538
ps02.23004893	2307	0.6125	0.5	0.390805	0.587302	0.461538	0.469697
ps02.23005059	2473	0.758621	0.761364	0.510417	0.671233	0.627907	0.60396
ps02.23005122	2536	0.675676	0.739583	0.49505	0.571429	0.456522	0.454545
ps02.23005185	2599	0.560606	0.228571	0.212121	0.346154	0.42268	0.351064
ps02.23005212	2626	0.631579	0.45	0.356436	0.586538	0.478723	0.388889
ps02.23005356	2770	0.47482	0.276786	0.308511	0.515789	0.355769	0.297619
ps02.23005388	2802	0.427536	0.316667	0.398148	0.51	0.347368	0.321839
ps02.23005480	2894	0.504	0.304	0.330508	0.454545	0.311321	0.278846
ps02.23005492	2906	0.52381	0.322581	0.385965	0.47	0.37963	0.29703
ps02.23005543	2957	0.410072	0.224806	0.308943	0.336066	0.237288	0.234694
ps02.23005903	3317	0.495575	0.3	0.26	0.462366	0.256198	0.337209
ps02.23006309	3723	0.232558	0.175	0.164557	0.333333	0.206349	0.297297
ps02.23006535	3949	0.446809	0.311475	0.309859	0.5	0.355263	0.333333
ps02.23006610	4024	0.315789	0.285714	0	0.272727	0.222222	0.368421
ps02.23006771	4185	0.44	0.390476	0.3	0.378947	0.404255	0.343137
ps02.23006796	4210	0.409524	0.277778	0.302752	0.282353	0.314607	0.362637
ps02.23006856	4270	0.345238	0.277108	0.252747	0.307692	0.333333	0.489362
ps02.23006882	4296	0.157895	0.114286	0.076087	0.206897	0.118644	0.211111
ps02.23006943	4357	0.259259	0.253165	0.225	0.294118	0.232143	0.352113
ps02.23006985	4399	0.301205	0.195122	0.116883	0.22449	0.0784314	0.213115
ps02.23006988	4402	0.258824	0.109756	0.0769231	0.28	0.134615	0.220339
ps02.23007005	4419	0.317073	0.13253	0.101266	0.265306	0.217391	0.241379
ps02.23007071	4485	0.439024	0.318182	0.178082	0.344262	0.160714	0.210526
ps02.23007090	4504	0.493827	0.444444	0.376812	0.507937	0.263158	0.369231
ps02.23007203	4617	0.194444	0.155556	0.196078	0.285714	0.214286	0.144928
ps02.23007239	4653	0.433333	0.27027	0.166667	0.25	0.296296	0.292683
ps02.23007434	4848	0.367647	0.488889	0.288136	0.547619	0.37	0.405941
ps02.23007450	4864	0.43662	0.517241	0.525253	0.625	0.39604	0.447917
ps02.23007485	4899	0.659091	0.28	0.463235	0.657895	0.378947	0.462366
ps02.23007657	5071	0.495413	0.333333	0.534653	0.522727	0.344444	0.510204
ps02.23007816	5230	0.573333	0.430769	0.432432	0.52381	0.256757	0.443299
ps02.23007848	5262	0.506173	0.347826	0.462687	0.5	0.272727	0.296296
ps02.23007895	5309	0.457143	0.324324	0.454545	0.633333	0.296296	0.42623
ps02.23007931	5345	0.327273	0.230769	0.434783	0.34375	0.2	0.318182
ps02.23008084	5498	0.3125	0.413793	0.349206	0.422222	0.33871	0.306667
ps02.23008171	5585	0.171875	0.25	0.223881	0.1875	0.188679	0.192308
ps02.23008184	5598	0.353846	0.18	0.296875	0.333333	0.277778	0.333333
ps02.23008201	5615	0.298507	0.133333	0.140351	0.346939	0.204082	0.208333
ps02.23008213	5627	0.363636	0.261905	0.309091	0.55102	0.282609	0.326531
ps02.23008466	5880	0.529412	0.333333	0.7	0.444444	0.375	0
ps02.23008515	5929	0.567568	0.434783	0.35	0.4	0.25	0.4
ps02.23008522	5936	0.5	0.272727	0.416667	0.4	0.25	0.466667
ps02.23008545	5959	0.269231	0.142857	0.291667	0.222222	0	0.24
ps02.23008566	5980	0.413793	0.25	0.4	0.3	0	0.387097
ps02.23008595	6009	0.25	0.242424	0.473684	0.3	0.230769	0.416667
ps02.23008609	6023	0.433333	0.266667	0.478261	0.5	0.333333	0.457143
ps02.23008622	6036	0.433333	0.25	0.48	0.454545	0.3	0.384615
ps02.23008626	6040	0.538462	0.166667	0.538462	0.636364	0.454545	0.405405
ps02.23008634	6048	0.44	0.25	0.533333	0.727273	0.4	0.461538
ps02.23008653	6067	0.222222	0.208333	0.461538	0.181818	0.15	0.272727
ps02.23008664	6078	0.321429	0.208333	0.333333	0.272727	0.272727	0.413043
ps02.23008678	6092	0.552632	0.318182	0.375	0.714286	0.35	0.585366
ps02.23008686	6100	0.702703	0.318182	0.375	0.727273	0.333333	0.543478
ps02.23008700	6114	0.633333	0.285714	0.25	0.888889	0.28	0.413043
ps02.23008708	6122	0.677419	0.388889	0.375	0.888889	0.448276	0.533333
ps02.23008715	6129	0.7	0.266667	0.222222	0.777778	0.366667	0.521739
ps02.23008720	6134	0.703704	0.466667	0.3	0.888889	0.433333	0.659091
ps02.23008744	6158	0.782609	0	0.333333	0.8	0.461538	0.604651
ps02.23008771	6185	0.681818	0.625	0.333333	1	0.448276	0.545455
ps02.23008784	6198	0.692308	0	0.4	1	0.37037	0.536585
ps02.23008793	6207	0.470588	0	0.1	1	0.25	0.263158
ps02.23008810	6224	0.666667	0	0.25	1	0.538462	0.483871
ps02.23008813	6227	0.777778	0	0.25	1	0.428571	0.481481
ps02.23008840	6254	0.533333	0	0.2	0	0.411765	0.291667
ps02.23008843	6257	0.615385	0	0.25	0	0.666667	0.310345
ps02.23008847	6261	0.352941	0.25	0.166667	0	0.4375	0.3125
ps02.23008850	6264	0.555556	0.375	0.166667	0	0.4	0.366667
ps02.23008897	6311	0.444444	0.461538	0.545455	0	0.636364	0.6
ps02.23008901	6315	0.631579	0.461538	0.454545	0	0.636364	0.575758
ps02.23008916	6330	0.45	0.333333	0.545455	0.8	0.636364	0.59375
ps02.23008923	6337	0.666667	0.5	0.454545	0.8	0.6	0.727273
ps02.23008927	6341	0.454545	0.384615	0.5	0.8	0.583333	0.588235
ps02.23008931	6345	0.409091	0.25	0.444444	0	0.666667	0.606061
ps02.23008943	6357	0.32	0.625	0.5	0.2	0.5	0.411765
ps02.23008947	6361	0.538462	0.625	0.625	0.5	0.454545	0.617647
ps02.23008955	6369	0.36	0.222222	0.666667	0.333333	0.454545	0.583333
ps02.23008967	6381	0.193548	0.333333	0.357143	0.5	0.3	0.435897
ps02.23008977	6391	0.354839	0.416667	0.428571	0.5	0.4	0.536585
ps02.23008988	6402	0.103448	0.0833333	0	0.166667	0.1	0.135135
ps02.23009009	6423	0.105263	0	0.25	0	0	0.28
ps02.23009020	6434	0.208333	0.2	0	0.333333	0	0.25
ps02.23009036	6450	0.208333	0	0	0	0	0.26087
ps02.23009052	6466	0.217391	0	0	0	0.75	0.210526
ps02.23009055	6469	0.0869565	0	0	0	0.25	0.0526316
ps02.23009067	6481	0.227273	0	0	0	0.25	0.166667
ps02.23009075	6489	0.25	0	0	0	0	0.1875
ps02.23009084	6498	0.2	0	0	0	0	0.363636
ps02.23009087	6501	0.133333	0	0	0	0	0.1
ps02.23009090	6504	0.2	0	0	0	0	0.2
ps02.23009094	6508	0.2	0	0	0	0	0.1
ps02.23009096	6510	0.181818	0	0	0	0	0.3
ps02.23009118	6532	0	0	0	0	0	0
ps02.23009825	7239	0	0	0	0	0	0
ps02.23009827	7241	0	0	0	0	0	0
ps02.23009836	7250	0	0	0	0	0	0
ps02.23009839	7253	0	0	0	0	0	0
ps02.23009844	7258	0.0434783	0	0	0	0	0
ps02.23009852	7266	0	0	0	0	0	0
ps02.23009878	7292	0	0	0	0	0	0
ps02.23009888	7302	0.0243902	0	0	0	0	0
ps02.23009900	7314	0.0232558	0	0.133333	0	0	0
ps02.23009905	7319	0.0227273	0	0	0	0	0
ps02.23009944	7358	0.150943	0.0526316	0.037037	0	0	0.0357143
ps02.23009967	7381	0.0714286	0	0.0909091	0.05	0.0526316	0
ps02.23009969	7383	0.0344828	0	0	0	0.0526316	0.0333333
ps02.23009985	7399	0.0877193	0.142857	0.0689655	0.142857	0.26087	0.0967742
ps02.23009989	7403	0.109091	0	0.1	0.0357143	0	0.0322581
ps02.23010008	7422	0.173077	0.115385	0.121212	0.115385	0.294118	0.0833333
ps02.23010013	7427	0.06	0.1	0.242424	0.166667	0.228571	0.025
ps02.23010021	7435	0.0566038	0.125	0.166667	0.03125	0.0555556	0.0416667
ps02.23010069	7483	0.0833333	0.06	0.113636	0.15625	0.0810811	0
ps02.23010077	7491	0.015873	0.0888889	0.0833333	0.0666667	0.027027	0.0185185
ps02.23010161	7575	0.550725	0.411765	0.65	0.526316	0.395349	0.541667
ps02.23010166	7580	0.3125	0.363636	0.392157	0.189189	0.172414	0.047619
ps02.23010245	7659	0.269841	0.156863	0.290323	0.302632	0.310345	0.319444
ps02.23010343	7757	0.41791	0.352941	0.475	0.46875	0.373134	0.36
ps02.23010424	7838	0.4	0.237624	0.315068	0.337662	0.258824	0.255556
ps02.23010432	7846	0.443182	0.346535	0.4	0.525	0.314607	0.409091
ps02.23010563	7977	0.25	0.268817	0.390909	0.410959	0.212963	0.322917
ps02.23010641	8055	0.287879	0.178947	0.261682	0.297297	0.144444	0.276596
ps02.23010719	8133	0.355263	0.255814	0.31068	0.421053	0.24	0.337662
ps02.23010763	8177	0.444444	0.337838	0.48913	0.534247	0.276316	0.441558
ps02.23010899	8313	0.292683	0.605263	0.382979	0.44	0.372549	0.297297
ps02.23010905	8319	0.189189	0.421053	0.3125	0.136364	0.295455	0
ps02.23010908	8322	0.117647	0.111111	0.418605	0	0.30303	0
ps02.23010933	8347	0	0	0	0.04	0.395833	0
ps02.23011106	8520	0.728814	0.758065	0.580645	0.727273	0.555556	0.714286
