# Supplementary material for: DNA Demethylation of Myogenic Genes May Contribute to Embryonic Leg Muscle Development Differences between Wuzong and Shitou Geese
Source: Int J Mol Sci. 2023 Apr 13;24(8):7188. doi: 10.3390/ijms24087188 (PMC10138404; doi:10.3390/ijms24087188)
Supplement: Supplementary file 1 [file ijms-24-07188-s001.zip › Table S5.XLSX]

## Sheet: Sheet1
			Pos. 1	Pos. 2	Pos. 3	Pos. 4	Pos. 5	Pos. 6	Pos. 7	Pos. 8
Well	Assay	Sample ID	Meth. (%)	Meth. (%)	Meth. (%)	Meth. (%)	Meth. (%)	Meth. (%)	Meth. (%)	Meth. (%)	Number of included methylations	Mean	Sample ID
D7	5S	1	57.78	54.08	60.12	70.95	60.35	36.23	16.72	54.99	8	51.4025	WZE E15-1
D8	5S	2	54.43	58.27	62.52	43.46	59.06	27.45	44.49	24.35	8	46.7537	WZE E15-2
D9	5S	3	56.92	54.26	63.29	42.92	62.25	28.61	43.99	23.86	8	47.0125	WZE E15-3
A10	5S	4	40.6	35.55	39.08	47.25	42	49.12	42.68	39.49	8	41.9712	WZE E23-1
A11	5S	5	42.23	41.58	48.14	54.96	46.86	54.89	48.27	45.82	8	47.8438	WZE E23-2
A12	5S	6	41.85	41.2	49	57.28	49.26	52.76	46.15	44.73	8	47.7788	WZE E23-3
B1	5S	7	38.79	41.24	44.81	52.39	45.85	43.05	42.25	43.37	8	43.9688	WZE lD-1
B2	5S	8	38.61	35.89	43.12	50.55	42.96	40.81	37.24	35.83	8	40.6262	WZE lD-2
B3	5S	9	38.91	38.12	44.19	51.96	44.72	43.19	39.15	38.36	8	42.325	WZE lD-3
B4	5S	10	67.19	61.76	69.78	78.43	70.3	74.64	63.6	64.96	8	68.8325	STE E15-1
B5	5S	11	57.75	54.62	60.31	68.22	62.23	70.71	62.72	56.52	8	61.635	STE E15-2
B6	5S	12	58.53	54.21	60.52	70.77	61.16	71.3	59.21	54.74	8	61.305	STE E15-3
B7	5S	13	42.7	40.78	45.45	48.8	43.95	49.5	44.18	40.5	8	44.4825	STE E23-1
B8	5S	14	46.48	41.75	49.04	51.72	45.7	53.49	45.12	41.48	8	46.8475	STE E23-2
B9	5S	15	42.13	41.39	47.22	36.55	50.16	24.58	34.17	19.56	8	36.97	STE E23-3
B10	5S	16	41.18	40.06	47.54	45.06	41.78	34.69	37.7	29.66	8	39.7088	STE lD-1
B11	5S	17	43.73	45.38	56.83	43.77	45.85	29.54	42.01	28.12	8	41.9038	STE lD-2
B12	5S	18	40.5	44.57	54.09	48.31	44.74	37.35	38.68	33.87	8	42.7638	STE lD-3
			Pos. 13	Pos. 12	Pos.11	Pos. 10	Pos. 9
Well	Assay	Sample ID	Meth. (%)	Meth. (%)	Meth. (%)	Meth. (%)	Meth. (%)	Number of included methylations	Mean	Sample ID
D10	6S	1	73.73	72.16	47.84	67.09	70.75	5	66.314	WZE E15-1
D11	6S	2	43.82	58.9	41	58.04	67.81	5	53.914	WZE E15-2
D12	6S	3	42.23	59.63	40.18	58.9	68.11	5	53.81	WZE E15-3
C1	6S	4	67.81	66.61	37.05	47.15	55.57	5	54.838	WZE E23-1
C2	6S	5	19.62	43.66	38.61	42.29	53.88	5	39.612	WZE E23-2
C3	6S	6	38.53	54.51	35.37	46.6	58.77	5	46.756	WZE E23-3
C4	6S	7	64.4	62.69	31.6	43.86	56.74	5	51.858	WZE lD-1
C5	6S	8	68.9	56.65	31.5	41.92	50.48	5	49.89	WZE lD-2
C6	6S	9	72	58.89	31.8	42.2	51.13	5	51.204	WZE lD-3
C7	6S	10	65.83	72.73	42.69	66.61	73.78	5	64.328	STE E15-1
C8	6S	11	64.75	71.08	41.22	60.83	64.85	5	60.546	STE E15-2
C9	6S	12	68.04	69.53	45.93	62.8	69.83	5	63.226	STE E15-3
C10	6S	13	61.73	63.8	36.62	53.81	59.14	5	55.02	STE E23-1
C11	6S	14	67.12	66.31	40.18	55.52	61.05	5	58.036	STE E23-2
C12	6S	15	63.41	67.92	38.4	56.13	58.12	5	56.796	STE E23-3
D1	6S	16	59.58	63.8	30.24	47.82	58.94	5	52.076	STE lD-1
D2	6S	17	53.18	58.94	32.64	50.93	61	5	51.338	STE lD-2
D3	6S	18	74.42	59.93	37.95	42.77	48.77	5	52.768	STE lD-3
